# Supplementary material for: Oncogenic zinc finger protein ZNF322A promotes stem cell-like properties in lung cancer through transcriptional suppression of c-Myc expression
Source: Cell Death Differ. 2018 Sep 26;26(7):1283–98. doi: 10.1038/s41418-018-0204-6 (PMC6748145; doi:10.1038/s41418-018-0204-6)
Supplement: Supplementary file 2 — CDD-18-0310_Table S4 [file 41418_2018_204_MOESM2_ESM.xlsx]

## Sheet: Over_1-3
Mapping	Region	Length	FDR (%)	# Reads	# Forward reads	# Reverse reads	Normalized difference	Wilcoxon filter p-value	5' gene	5' distance	3' gene	3' distance	Overlapping annotations
chr1	+(897630..898210)	580	2.09286	6	4	2	0.333333	0.733	KLHL17	0	PLEKHN1	3666	KLHL17, KLHL17, KLHL17
chr1	+(951187..951950)	763	0.110513	42	19	23	0.0952381	1	ISG15	1268	AGRN	3552
chr1	+(977159..977877)	718	4.98633	5	2	3	0.2	0.1	AGRN	0	C1orf159	39320	AGRN, AGRN, AGRN
chr1	+(1058991..1059558)	567	2.09286	6	2	4	0.333333	0.733	C1orf159	7255	MIR200B	42925
chr1	+(1136926..1138438)	1512	1.69305e-08	80	56	24	0.4	0.356636	TTLL10	3613	TNFRSF18	449
chr1	+(1311937..1312486)	549	4.98633	5	3	2	0.2	0.9	AURKAIP1	1119	CCNL2	8604
chr1	+(1328999..1329520)	521	1.5555	11	7	4	0.272727	0.036	AURKAIP1	18181	CCNL2	0	CCNL2, CCNL2, CCNL2, CCNL2, CCNL2
chr1	+(1353514..1354061)	547	4.98633	5	3	2	0.2	0.1	MRPL20	10821	LOC441869	0	LOC441869, LOC441869, LOC441869
chr1	+(1450819..1451583)	764	0.961305	7	4	3	0.142857	0.029	ATAD3A	0	C1orf70	18574	ATAD3A, ATAD3A, ATAD3A, ATAD3A, ATAD3A, ATAD3A, ATAD3A, ATAD3A
chr1	+(1537965..1538480)	515	2.09286	7	3	4	0.142857	0.971	SSU72	27703	MIB2	12314
chr1	+(1691726..1692282)	556	2.09286	6	4	2	0.333333	0.067	SLC35E2	14295	NADK	0	NADK, NADK, NADK, NADK, NADK, NADK, NADK
chr1	+(1911592..1912270)	678	2.09286	6	3	3	0	0.05	TMEM52	60852	KIAA1751	0	KIAA1751, KIAA1751, KIAA1751
chr1	+(2162444..2162947)	503	4.98633	5	3	2	0.2	0.1	SKI	0	MORN1	89748	SKI, SKI, SKI
chr1	+(2227388..2227965)	577	2.09286	6	3	3	0	0.05	SKI	0	MORN1	24730	SKI, SKI, SKI
chr1	+(2267779..2268330)	551	4.98633	5	3	2	0.2	0.6	SKI	26127	MORN1	0	MORN1, MORN1, MORN1
chr1	+(2330960..2331465)	505	4.98633	5	3	2	0.2	0.1	RER1	0	PEX10	4775	RER1, RER1, RER1
chr1	+(2476767..2477444)	677	4.98633	6	3	3	0	0.2	HES5	15083	LOC115110	3914
chr1	+(2591946..2592540)	594	4.98633	6	4	2	0.333333	0.6	MMEL1	27465	ACTRT2	345505
chr1	+(3081387..3082190)	803	0.069742	11	6	5	0.0909091	0.00308495	MIR4251	36788	ARHGEF16	288956	PRDM16, PRDM16, PRDM16, PRDM16, PRDM16
chr1	+(3082803..3083370)	567	2.09286	6	4	2	0.333333	0.067	MIR4251	38204	ARHGEF16	287776	PRDM16, PRDM16, PRDM16, PRDM16, PRDM16
chr1	+(3099039..3099838)	799	2.09286	6	3	3	0	0.05	MIR4251	54440	ARHGEF16	271308	PRDM16, PRDM16, PRDM16, PRDM16, PRDM16
chr1	+(3443660..3444165)	505	4.98633	6	3	3	0	0.05	ARHGEF16	45983	MEGF6	0	MEGF6, MEGF6, MEGF6
chr1	+(3498347..3498898)	551	4.98633	5	2	3	0.2	0.1	ARHGEF16	100670	MEGF6	0	MEGF6, MEGF6, MEGF6
chr1	+(3499645..3500362)	717	0.118037	15	6	9	0.2	0.0627532	ARHGEF16	101968	MEGF6	0	MEGF6, MEGF6, MEGF6
chr1	+(3668642..3669375)	733	0.961305	7	4	3	0.142857	0.029	KIAA0495	4705	CCDC27	0	CCDC27, CCDC27, CCDC27, CCDC27
chr1	+(3828400..3828909)	509	2.09286	6	3	3	0	0.05	LOC100133612	0	LOC284661	643201	LOC100133612, LOC100133612
chr1	+(4226493..4226995)	502	4.98633	5	2	3	0.2	0.9	LOC100133612	394482	LOC284661	245115
chr1	+(4547959..4548658)	699	4.98633	5	3	2	0.2	0.1	LOC284661	63215	AJAP1	166446
chr1	+(4565314..4565848)	534	4.98633	5	3	2	0.2	0.9	LOC284661	80570	AJAP1	149256
chr1	+(4781702..4782258)	556	4.98633	5	3	2	0.2	0.1	AJAP1	0	NPHP4	1140611	AJAP1, AJAP1, AJAP1, AJAP1, AJAP1
chr1	+(4812645..4813380)	735	4.98633	5	2	3	0.2	0.1	AJAP1	0	NPHP4	1109489	AJAP1, AJAP1, AJAP1, AJAP1, AJAP1
chr1	+(5200608..5201325)	717	4.98633	5	3	2	0.2	0.1	AJAP1	356757	NPHP4	721544
chr1	+(5412743..5413527)	784	4.98633	5	3	2	0.2	0.1	AJAP1	568892	NPHP4	509342
chr1	+(5511297..5511883)	586	2.09286	6	4	2	0.333333	0.067	AJAP1	667446	NPHP4	410986
chr1	+(5642593..5643393)	800	0.069742	10	4	6	0.2	0.005	AJAP1	798742	NPHP4	279476
chr1	+(5660842..5661497)	655	4.98633	5	2	3	0.2	0.1	AJAP1	816991	NPHP4	261372
chr1	+(5945291..5945835)	544	4.84399	7	3	4	0.142857	0.029	AJAP1	1101440	NPHP4	0	NPHP4, NPHP4, NPHP4
chr1	+(6173723..6174278)	555	4.98633	5	3	2	0.2	0.1	KCNAB2	13200	CHD5	0	CHD5, CHD5, CHD5
chr1	+(6266538..6267298)	760	0.961305	9	4	5	0.111111	0.365	RNF207	0	ICMT	13954	RNF207, RNF207, RNF207, RNF207
chr1	+(6398678..6399249)	571	2.09286	6	3	3	0	0.05	GPR153	77643	ACOT7	0	ACOT7, ACOT7, ACOT7, ACOT7, ACOT7, ACOT7, ACOT7, ACOT7, ACOT7
chr1	+(6408076..6408876)	800	0.961305	8	4	4	0	0.171	GPR153	87041	ACOT7	0	ACOT7, ACOT7, ACOT7, ACOT7, ACOT7, ACOT7, ACOT7, ACOT7, ACOT7
chr1	+(6446193..6446694)	501	4.98633	7	3	4	0.142857	0.314	GPR153	125158	ACOT7	0	ACOT7, ACOT7, ACOT7
chr1	+(6470567..6471088)	521	4.98633	5	2	3	0.2	0.1	ACOT7	16741	HES2	4205
chr1	+(6512282..6513046)	764	4.84399	7	3	4	0.142857	0.314	MIR4252	22326	TNFRSF25	8167	ESPN, ESPN, ESPN
chr1	+(6572705..6573381)	676	0.961305	8	4	4	0	0.029	TNFRSF25	46450	PLEKHG5	0	PLEKHG5, PLEKHG5, PLEKHG5
chr1	+(6694711..6695342)	631	4.98633	5	3	2	0.2	0.1	THAP3	0	DNAJC11	0	THAP3, DNAJC11, THAP3, DNAJC11
chr1	+(6767351..6768013)	662	2.09286	6	3	3	0	0.05	DNAJC11	5385	CAMTA1	77370
chr1	+(6841838..6842448)	610	4.98633	6	4	2	0.333333	0.267	DNAJC11	79872	CAMTA1	2935
chr1	+(6924975..6925720)	745	4.98633	5	2	3	0.2	0.1	CAMTA1	0	VAMP3	905608	CAMTA1, CAMTA1, CAMTA1, CAMTA1, CAMTA1
chr1	+(7201704..7202424)	720	4.98633	5	3	2	0.2	0.1	CAMTA1	0	VAMP3	628904	CAMTA1, CAMTA1, CAMTA1
chr1	+(7580045..7580583)	538	4.84399	7	4	3	0.142857	0.029	CAMTA1	0	VAMP3	250745	CAMTA1, CAMTA1, CAMTA1
chr1	+(7601594..7602394)	800	0.961305	7	4	3	0.142857	0.029	CAMTA1	0	VAMP3	228934	CAMTA1, CAMTA1, CAMTA1
chr1	+(7751284..7751786)	502	4.84399	7	3	4	0.142857	0.029	CAMTA1	0	VAMP3	79542	CAMTA1, CAMTA1, CAMTA1
chr1	+(7786321..7786937)	616	4.98633	5	3	2	0.2	0.1	CAMTA1	0	VAMP3	44391	CAMTA1, CAMTA1, CAMTA1
chr1	+(8931494..8932294)	800	4.98633	7	4	3	0.142857	0.571	RERE	53795	ENO1	0	ENO1, ENO1, ENO1
chr1	+(8933314..8934114)	800	0.174579	9	5	4	0.111111	0.143	RERE	55615	ENO1	0	ENO1, ENO1, ENO1
chr1	+(8940276..8941545)	1269	0.584709	19	9	10	0.0526316	0.0137432	ENO1	1496	CA6	64376
chr1	+(8963778..8964472)	694	0.961305	7	4	3	0.142857	0.314	ENO1	24998	CA6	41449
chr1	+(9173408..9174013)	605	2.09286	6	3	3	0	0.05	SLC2A5	24898	GPR157	0	GPR157, GPR157, GPR157
chr1	+(10267145..10267763)	618	4.98633	6	2	4	0.333333	0.267	UBE4B	25849	KIF1B	3000
chr1	+(10482706..10483506)	800	0.411553	9	5	4	0.111111	0.905	PGD	2505	APITD1	6652
chr1	+(10612023..10612708)	685	4.98633	5	3	2	0.2	0.1	PEX14	0	CASZ1	83957	PEX14, PEX14, PEX14
chr1	+(10845608..10846141)	533	4.98633	5	2	3	0.2	0.1	PEX14	154793	CASZ1	0	CASZ1, CASZ1, CASZ1
chr1	+(10998292..10998839)	547	2.09286	6	3	3	0	0.05	CASZ1	141585	C1orf127	7690
chr1	+(11131522..11132322)	800	4.98633	8	3	5	0.25	0.036	SRM	11431	EXOSC10	0	EXOSC10, EXOSC10, EXOSC10, EXOSC10, EXOSC10
chr1	+(11361223..11361727)	504	4.98633	5	3	2	0.2	0.9	UBIAD1	12732	PTCHD2	177567
chr1	+(11544899..11545531)	632	0.961305	7	3	4	0.142857	0.029	PTCHD2	0	FBXO2	162916	PTCHD2, PTCHD2
chr1	+(11735572..11736173)	601	4.98633	5	2	3	0.2	0.1	FBXO6	1163	MAD2L2	0	MAD2L2, MAD2L2, MAD2L2, MAD2L2, MAD2L2
chr1	+(11811328..11812000)	672	4.98633	5	3	2	0.2	0.1	AGTRAP	500	MTHFR	33786
chr1	+(11812806..11813325)	519	2.09286	6	3	3	0	0.95	AGTRAP	1978	MTHFR	32461
chr1	+(12132328..12133097)	769	2.09286	6	4	2	0.333333	0.067	TNFRSF8	0	TNFRSF1B	93962	TNFRSF8, TNFRSF8, TNFRSF8
chr1	+(12657737..12658520)	783	2.09286	8	4	4	0	0.657	SNORA59B	90286	DHRS3	0	DHRS3, DHRS3, DHRS3
chr1	+(12677345..12677852)	507	4.98633	5	3	2	0.2	0.1	SNORA59B	109894	DHRS3	0	DHRS3, DHRS3, DHRS3, DHRS3
chr1	+(12681484..12682139)	655	2.09286	6	2	4	0.333333	0.067	DHRS3	3664	AADACL4	22426
chr1	+(14039179..14039780)	601	4.98633	5	2	3	0.2	0.1	PRDM2	0	KAZ	885432	PRDM2, PRDM2, PRDM2, PRDM2
chr1	+(14772219..14772911)	692	2.09286	6	4	2	0.333333	0.067	PRDM2	620645	KAZ	152301
chr1	+(14954282..14954893)	611	2.09286	6	2	4	0.333333	0.067	KAZ	0	C1orf126	483417	KAZ, KAZ, KAZ, KAZ, KAZ
chr1	+(15247602..15248176)	574	2.09286	6	2	4	0.333333	0.067	KAZ	0	C1orf126	190134	KAZ, KAZ, KAZ, KAZ, KAZ
chr1	+(15416486..15417001)	515	4.98633	5	3	2	0.2	0.9	KAZ	0	C1orf126	21309	KAZ, KAZ, KAZ
chr1	+(15609898..15610593)	695	2.09286	6	4	2	0.333333	0.067	FHAD1	0	EFHD2	125797	FHAD1, FHAD1, FHAD1
chr1	+(15757443..15758138)	695	4.98633	8	4	4	0	0.657	EFHD2	604	CTRC	6799
chr1	+(15764675..15765299)	624	4.98633	6	3	3	0	0.35	EFHD2	7836	CTRC	0	CTRC, CTRC, CTRC, CTRC
chr1	+(15773223..15773922)	699	4.98633	5	3	2	0.2	0.1	CTRC	70	CELA2A	9300
chr1	+(16004176..16004719)	543	2.09286	6	3	3	0	0.95	RSC1A1	15959	PLEKHM2	6107
chr1	+(16079668..16080332)	664	4.98633	5	3	2	0.2	0.1	TMEM82	5191	FBLIM1	4922
chr1	+(16160770..16161439)	669	2.09286	6	2	4	0.333333	0.067	UQCRHL	26576	FLJ37453	0	FLJ37453, FLJ37453
chr1	+(16298576..16299091)	515	4.98633	5	2	3	0.2	0.9	SPEN	31626	ZBTB17	0	ZBTB17, ZBTB17
chr1	+(16452614..16453259)	645	4.98633	5	2	3	0.2	0.1	FAM131C	52487	EPHA2	0	EPHA2, EPHA2, EPHA2
chr1	+(16466727..16467232)	505	4.98633	5	2	3	0.2	0.1	FAM131C	66600	EPHA2	0	EPHA2, EPHA2, EPHA2
chr1	+(16468916..16469469)	553	4.98633	9	5	4	0.111111	0.722	FAM131C	68789	EPHA2	0	EPHA2, EPHA2, EPHA2
chr1	+(16499321..16500009)	688	0.411553	8	4	4	0	0.014	EPHA2	16739	ARHGEF19	24589
chr1	+(16565196..16565753)	557	2.09286	6	4	2	0.333333	0.067	C1orf89	1537	FBXO42	10805
chr1	+(16847327..16847994)	667	0.961305	7	3	4	0.142857	0.029	CROCCP3	28131	MIR3675_dup1	27414
chr1	+(16962918..16963540)	622	0.961305	7	4	3	0.142857	0.029	CROCCP2	5517	MST1P2	8528
chr1	+(16992922..16993817)	895	4.84399	13	5	8	0.230769	0.189888	MST1P2	16007	MIR3675_dup2	13932
chr1	+(17222326..17222874)	548	4.98633	6	4	2	0.333333	0.867	MIR3675_dup3	36810	CROCC	25570
chr1	+(17664467..17665455)	988	2.09286	12	7	5	0.166667	0.185876	PADI4	0	PADI6	33285	PADI4, PADI4, PADI4
chr1	+(17814052..17814800)	748	4.98633	5	3	2	0.2	0.1	RCC2	47832	ARHGEF10L	51529
chr1	+(17950899..17951621)	722	0.411553	10	5	5	0	0.0585926	ARHGEF10L	0	ACTL8	130186	ARHGEF10L, ARHGEF10L, ARHGEF10L, ARHGEF10L, ARHGEF10L
chr1	+(17969834..17970521)	687	4.98633	6	3	3	0	0.35	ARHGEF10L	0	ACTL8	111286	ARHGEF10L, ARHGEF10L, ARHGEF10L, ARHGEF10L, ARHGEF10L
chr1	+(18248146..18248834)	688	2.09286	8	3	5	0.25	0.714	ACTL8	94588	IGSF21	185405
chr1	+(18342424..18342981)	557	4.98633	5	3	2	0.2	0.1	ACTL8	188866	IGSF21	91258
chr1	+(18405510..18406035)	525	4.98633	5	3	2	0.2	0.9	ACTL8	251952	IGSF21	28204
chr1	+(19037288..19038001)	713	4.98633	7	3	4	0.142857	0.029	PAX7	0	TAS1R2	128091	PAX7, PAX7, PAX7, PAX7, PAX7, PAX7, PAX7
chr1	+(19132557..19133173)	616	2.09286	8	4	4	0	0.443	PAX7	57197	TAS1R2	32919
chr1	+(19144691..19145488)	797	4.98633	9	6	3	0.333333	0.988	PAX7	69331	TAS1R2	20604
chr1	+(19202098..19202864)	766	0.961305	7	4	3	0.142857	0.029	TAS1R2	15943	ALDH4A1	0	ALDH4A1, ALDH4A1, ALDH4A1, ALDH4A1, ALDH4A1, ALDH4A1, ALDH4A1
chr1	+(19383625..19384299)	674	4.98633	5	3	2	0.2	0.1	IFFO2	100799	UBR4	16700
chr1	+(19423549..19424063)	514	4.98633	5	2	3	0.2	0.1	IFFO2	140723	UBR4	0	UBR4, UBR4, UBR4
chr1	+(19560346..19561031)	685	2.09286	6	3	3	0	0.35	UBR4	23600	KIAA0090	0	KIAA0090, KIAA0090, KIAA0090
chr1	+(19610403..19611088)	685	4.98633	8	5	3	0.25	0.982	AKR7L	9835	AKR7A3	0	AKR7A3, AKR7A3, AKR7A3
chr1	+(19734827..19735362)	535	4.98633	5	2	3	0.2	0.1	PQLC2	79033	CAPZB	0	CAPZB, CAPZB, CAPZB
chr1	+(20006830..20007545)	715	2.09286	6	4	2	0.333333	0.067	HTR6	775	TMCO4	1160
chr1	+(20466433..20466936)	503	4.98633	5	2	3	0.2	0.1	PLA2G2F	0	PLA2G2C	23547	PLA2G2F, PLA2G2F, PLA2G2F
chr1	+(20760307..20760848)	541	4.98633	5	2	3	0.2	0.1	LOC339505	5020	CAMK2N1	48035
chr1	+(21015367..21015868)	501	4.98633	6	2	4	0.333333	0.133	DDOST	27330	KIF17	0	KIF17, KIF17, KIF17, KIF17, KIF17
chr1	+(21022062..21022808)	746	2.09286	6	4	2	0.333333	0.067	DDOST	34025	KIF17	0	KIF17, KIF17, KIF17, KIF17, KIF17
chr1	+(21047039..21047656)	617	4.98633	5	2	3	0.2	0.1	KIF17	2722	SH2D5	0	SH2D5, SH2D5, SH2D5
chr1	+(21059586..21060268)	682	4.98633	5	2	3	0.2	0.1	SH2D5	453	HP1BP3	8902
chr1	+(21514376..21514989)	613	4.98633	5	3	2	0.2	0.1	EIF4G3	10995	ECE1	28750
chr1	+(21597041..21597733)	692	4.98633	6	2	4	0.333333	0.267	EIF4G3	93660	ECE1	0	ECE1, ECE1, ECE1, ECE1, ECE1, ECE1, ECE1, ECE1, ECE1
chr1	+(21664555..21665080)	525	2.09286	6	4	2	0.333333	0.067	EIF4G3	161174	ECE1	0	ECE1, ECE1, ECE1
chr1	+(21965941..21966484)	543	4.98633	5	2	3	0.2	0.1	ALPL	61036	RAP1GAP	0	RAP1GAP, RAP1GAP, RAP1GAP, RAP1GAP, RAP1GAP
chr1	+(22450763..22451317)	554	2.09286	7	4	3	0.142857	0.2	CDC42	31327	WNT4	0	WNT4, WNT4, WNT4
chr1	+(22569944..22570460)	516	2.31764	10	6	4	0.2	0.995	WNT4	100425	ZBTB40	207883
chr1	+(22601793..22602493)	700	4.98633	5	3	2	0.2	0.1	WNT4	132274	ZBTB40	175850
chr1	+(22910619..22911135)	516	4.84399	7	4	3	0.142857	0.314	EPHA8	0	C1QA	51982	EPHA8, EPHA8, EPHA8, EPHA8, EPHA8
chr1	+(22917690..22918279)	589	2.09286	6	4	2	0.333333	0.067	EPHA8	0	C1QA	44838	EPHA8, EPHA8, EPHA8
chr1	+(23513950..23514591)	641	0.961305	9	6	3	0.333333	0.131	LUZP1	18599	HTR1D	3796
chr1	+(23727929..23728454)	525	4.98633	5	3	2	0.2	0.1	C1orf213	29599	TCEA3	0	TCEA3, TCEA3, TCEA3
chr1	+(23877695..23878293)	598	4.98633	5	3	2	0.2	0.1	E2F2	19982	ID3	6115
chr1	+(23885494..23886682)	1188	0.069742	19	12	7	0.263158	0.399923	E2F2	27781	ID3	0	ID3, ID3, ID3, ID3
chr1	+(24071105..24071666)	561	4.98633	5	3	2	0.2	0.1	TCEB3	0	C1orf128	33209	TCEB3, TCEB3, TCEB3
chr1	+(24311136..24311877)	741	2.09286	6	2	4	0.333333	0.4	SRSF10	4183	MYOM3	70653
chr1	+(24425535..24426335)	800	0.961305	8	4	4	0	0.014	SRSF10	118582	MYOM3	0	MYOM3, MYOM3, MYOM3
chr1	+(24468143..24468771)	628	2.09286	6	2	4	0.333333	0.067	MYOM3	29478	IL22RA1	0	IL22RA1, IL22RA1, IL22RA1
chr1	+(24528262..24528811)	549	4.98633	5	2	3	0.2	0.1	LOC284632	0	GRHL3	117000	LOC284632, LOC284632
chr1	+(24617818..24618410)	592	4.84399	7	4	3	0.142857	0.971	LOC284632	79638	GRHL3	27401
chr1	+(24662908..24663631)	723	4.98633	5	3	2	0.2	0.1	GRHL3	0	C1orf201	19857	GRHL3, GRHL3, GRHL3, GRHL3, GRHL3, GRHL3, GRHL3, GRHL3, GRHL3
chr1	+(24680963..24681508)	545	4.98633	5	2	3	0.2	0.2	GRHL3	0	C1orf201	1980	GRHL3, GRHL3, GRHL3, GRHL3, GRHL3, GRHL3, GRHL3, GRHL3, GRHL3
chr1	+(25197429..25198078)	649	4.98633	5	2	3	0.2	0.1	CLIC4	26614	RUNX3	27923
chr1	+(25255148..25255671)	523	4.98633	5	2	3	0.2	0.1	CLIC4	84333	RUNX3	0	RUNX3, RUNX3, RUNX3, RUNX3, RUNX3
chr1	+(25353385..25354453)	1068	0.961305	13	5	8	0.230769	0.5	RUNX3	61884	SYF2	194313
chr1	+(25820551..25821288)	737	2.09286	6	2	4	0.333333	0.067	TMEM57	0	LDLRAP1	48787	TMEM57, TMEM57, TMEM57
chr1	+(25976480..25977248)	768	4.98633	5	2	3	0.2	0.1	MAN1C1	0	SEPN1	149418	MAN1C1, MAN1C1, MAN1C1
chr1	+(26032965..26033593)	628	2.31764	8	5	3	0.25	0.018	MAN1C1	0	SEPN1	93073	MAN1C1, MAN1C1, MAN1C1
chr1	+(26075461..26076012)	551	2.09286	7	3	4	0.142857	0.571	MAN1C1	0	SEPN1	50654	MAN1C1, MAN1C1, MAN1C1
chr1	+(26100688..26101308)	620	4.98633	5	3	2	0.2	0.1	MAN1C1	0	SEPN1	25358	MAN1C1, MAN1C1, MAN1C1
chr1	+(26145610..26146404)	794	0.961305	8	4	4	0	0.014	SEPN1	897	FAM54B	0	FAM54B, FAM54B, FAM54B
chr1	+(26206397..26206904)	507	2.09286	6	3	3	0	0.65	PAQR7	8653	STMN1	3772
chr1	+(26292956..26293561)	605	0.118037	14	7	7	0	0.67264	MIR3917	60011	PAFAH2	0	PAFAH2, PAFAH2, PAFAH2
chr1	+(26625275..26625794)	519	4.84399	8	4	4	0	0.171	SH3BGRL3	17262	UBXN11	0	UBXN11, UBXN11, UBXN11, UBXN11, UBXN11, UBXN11, UBXN11
chr1	+(26848625..26849224)	599	4.98633	5	3	2	0.2	0.1	HMGN2	45492	RPS6KA1	7024
chr1	+(27297650..27298153)	503	4.98633	6	2	4	0.333333	0.267	C1orf172	10749	TRNP1	22041
chr1	+(27382669..27383189)	520	0.961305	7	3	4	0.142857	0.971	FAM46B	43336	SLC9A1	42110
chr1	+(27556784..27557443)	659	4.98633	5	3	2	0.2	0.1	SLC9A1	75333	WDTC1	3563
chr1	+(27825976..27826621)	645	4.98633	5	3	2	0.2	0.1	WASF2	9307	AHDC1	34134
chr1	+(27833043..27833615)	572	4.98633	6	3	3	0	0.95	WASF2	16374	AHDC1	27140
chr1	+(27983022..27983585)	563	4.98633	5	2	3	0.2	0.4	FGR	21295	IFI6	8986
chr1	+(28070932..28071732)	800	0.174579	9	6	3	0.333333	0.012	FAM76A	0	STX12	27961	FAM76A, FAM76A, FAM76A, FAM76A, FAM76A, FAM76A, FAM76A, FAM76A, FAM76A, FAM76A, FAM76A
chr1	+(28283278..28283949)	671	2.09286	6	4	2	0.333333	0.067	SMPDL3B	0	XKR8	2554	SMPDL3B, SMPDL3B, SMPDL3B
chr1	+(28457476..28458082)	606	2.09286	6	2	4	0.333333	0.067	LOC653566	34407	PTAFR	15594
chr1	+(28549524..28550081)	557	4.98633	5	3	2	0.2	0.1	PTAFR	29077	DNAJC8	0	DNAJC8, DNAJC8, DNAJC8
chr1	+(28573374..28574309)	935	0.194702	14	6	8	0.142857	0.302788	ATPIF1	8763	SESN2	11696
chr1	+(28843917..28844470)	553	4.98633	6	4	2	0.333333	0.267	RCC1	0	TRNAU1AP	35058	RCC1, RCC1, RCC1, RCC1
chr1	+(30437881..30438398)	517	0.961305	7	3	4	0.142857	0.029	PTPRU	784556	MATN1	745725
chr1	+(31044390..31045114)	724	2.09286	6	4	2	0.333333	0.067	PTPRU	1391065	MATN1	139009
chr1	+(31125452..31126150)	698	2.31764	8	4	4	0	0.014	PTPRU	1472127	MATN1	57973
chr1	+(31353154..31353951)	797	2.09286	6	2	4	0.333333	0.067	LAPTM5	122471	SDC3	0	SDC3, SDC3, SDC3
chr1	+(32208866..32209666)	800	0.174579	10	3	7	0.4	0.008	COL16A1	39098	BAI2	0	BAI2, BAI2, BAI2
chr1	+(32405252..32406023)	771	0.411553	13	5	8	0.230769	0.120783	PTP4A2	1264	KHDRBS1	73467
chr1	+(32612180..32612801)	621	0.961305	8	4	4	0	0.829	KPNA6	0	TXLNA	32543	KPNA6, KPNA6, KPNA6
chr1	+(32667312..32667824)	512	4.98633	5	3	2	0.2	0.1	CCDC28B	0	IQCC	3411	CCDC28B, CCDC28B, CCDC28B, CCDC28B
chr1	+(32739596..32740097)	501	4.98633	5	2	3	0.2	0.1	LCK	0	HDAC1	17610	LCK, LCK, LCK, LCK, LCK, LCK, LCK
chr1	+(33239338..33239918)	580	4.98633	5	3	2	0.2	0.1	KIAA1522	0	YARS	921	KIAA1522, KIAA1522, KIAA1522, KIAA1522
chr1	+(33301482..33302138)	656	2.09286	8	5	3	0.25	0.393	S100PBP	0	FNDC5	25730	S100PBP, S100PBP, S100PBP
chr1	+(33428369..33428877)	508	4.98633	5	2	3	0.2	0.1	TMEM54	61416	RNF19B	0	RNF19B, RNF19B, RNF19B, RNF19B, RNF19B
chr1	+(33472295..33473050)	755	0.411553	8	5	3	0.25	0.018	RNF19B	42009	AK2	490
chr1	+(33510747..33511487)	740	0.961305	7	3	4	0.142857	0.029	AK2	8235	ADC	35226
chr1	+(33702646..33703339)	693	2.09286	6	3	3	0	0.05	TRIM62	54975	ZNF362	18834
chr1	+(34031939..34032727)	788	2.09286	6	2	4	0.333333	0.067	ZSCAN20	69944	CSMD2	0	CSMD2, CSMD2, CSMD2
chr1	+(34569839..34570634)	795	0.411553	8	5	3	0.25	0.018	ZSCAN20	607844	CSMD2	0	CSMD2, CSMD2, CSMD2
chr1	+(34801419..34802040)	621	4.98633	5	2	3	0.2	0.1	C1orf94	116688	GJB5	418680
chr1	+(35187542..35188098)	556	4.98633	6	3	3	0	0.35	C1orf94	502811	GJB5	32622
chr1	+(36053078..36053761)	683	4.98633	8	3	5	0.25	0.982	TFAP2E	0	PSMB2	14977	TFAP2E, TFAP2E, TFAP2E
chr1	+(36056571..36057117)	546	2.09286	6	3	3	0	0.05	TFAP2E	0	PSMB2	11621	TFAP2E, TFAP2E, TFAP2E
chr1	+(36653306..36654013)	707	2.09286	8	4	4	0	0.014	MAP7D1	6865	THRAP3	36003
chr1	+(36808218..36808826)	608	4.98633	5	2	3	0.2	0.1	FAM176B	18463	STK40	0	STK40, STK40, STK40
chr1	+(36931956..36932567)	611	4.98633	5	2	3	0.2	0.1	MRPS15	1916	CSF3R	0	CSF3R, CSF3R, CSF3R, CSF3R, CSF3R, CSF3R, CSF3R
chr1	+(36980129..36980898)	769	0.069742	10	3	7	0.4	0.008	CSF3R	31214	GRIK3	280229
chr1	+(37194398..37194937)	539	4.98633	5	3	2	0.2	0.1	CSF3R	245483	GRIK3	66190
chr1	+(37242990..37243594)	604	4.98633	7	3	4	0.142857	0.429	CSF3R	294075	GRIK3	17533
chr1	+(37273846..37274589)	743	0.411553	8	5	3	0.25	0.018	CSF3R	324931	GRIK3	0	GRIK3, GRIK3, GRIK3
chr1	+(37422987..37424556)	1569	0.000385221	38	13	25	0.315789	0.862651	CSF3R	474072	GRIK3	0	GRIK3, GRIK3, GRIK3
chr1	+(37704343..37705144)	801	0.069742	10	5	5	0	0.0585926	MIR4255	77108	ZC3H12A	234974
chr1	+(37888941..37889449)	508	2.09286	6	4	2	0.333333	0.067	MIR4255	261706	ZC3H12A	50669
chr1	+(37942120..37942789)	669	0.961305	7	4	3	0.142857	0.2	ZC3H12A	0	MEAF6	15386	ZC3H12A, ZC3H12A, ZC3H12A
chr1	+(38365069..38365835)	766	2.09286	7	4	3	0.142857	0.2	MTF1	39777	INPP5B	0	INPP5B, INPP5B, INPP5B
chr1	+(38395972..38396678)	706	0.411553	10	4	6	0.2	0.005	MTF1	70680	INPP5B	0	INPP5B, INPP5B, INPP5B
chr1	+(38417280..38417853)	573	4.98633	5	3	2	0.2	0.9	INPP5B	4551	SF3A3	4798
chr1	+(38779147..38779947)	800	0.411553	8	3	5	0.25	0.018	MIR3659	224146	RRAGC	525067
chr1	+(38950644..38951278)	634	4.98633	5	2	3	0.2	0.1	MIR3659	395643	RRAGC	353736
chr1	+(39918089..39918834)	745	2.09286	6	4	2	0.333333	0.067	KIAA0754	35935	BMP8A	38483	MACF1, MACF1, MACF1, MACF1, MACF1
chr1	+(40162480..40163236)	756	2.09286	6	2	4	0.333333	0.067	HPCAL4	5391	PPIE	41280
chr1	+(41445949..41446683)	734	4.84399	7	3	4	0.142857	0.029	CTPS	0	SLFNL1	34585	CTPS, CTPS
chr1	+(41451690..41452339)	649	4.98633	5	2	3	0.2	0.1	CTPS	0	SLFNL1	28929	CTPS, CTPS, CTPS
chr1	+(41485412..41486011)	599	2.09286	6	4	2	0.333333	0.067	CTPS	7177	SLFNL1	0	SLFNL1, SLFNL1, SLFNL1, SLFNL1, SLFNL1
chr1	+(41794690..41795323)	633	2.31764	10	3	7	0.4	0.742	SCMH1	86875	EDN2	149122
chr1	+(41914266..41914808)	542	2.09286	6	3	3	0	0.05	SCMH1	206451	EDN2	29637
chr1	+(42131733..42132272)	539	4.98633	5	3	2	0.2	0.9	EDN2	181389	HIVEP3	0	HIVEP3, HIVEP3, HIVEP3
chr1	+(42138781..42139315)	534	2.09286	6	4	2	0.333333	0.067	EDN2	188437	HIVEP3	0	HIVEP3, HIVEP3, HIVEP3
chr1	+(42190386..42190908)	522	0.961305	7	4	3	0.142857	0.8	EDN2	240042	HIVEP3	0	HIVEP3, HIVEP3, HIVEP3
chr1	+(42193023..42193527)	504	4.98633	5	3	2	0.2	0.4	EDN2	242679	HIVEP3	0	HIVEP3, HIVEP3, HIVEP3
chr1	+(42616656..42617170)	514	2.09286	7	4	3	0.142857	0.971	HIVEP3	232160	GUCA2B	1921
chr1	+(42921540..42922121)	581	2.09286	8	4	4	0	0.243	RIMKLA	31640	ZMYND12	0	ZMYND12, ZMYND12, ZMYND12, ZMYND12, ZMYND12
chr1	+(43325205..43325799)	594	4.98633	5	3	2	0.2	0.1	ZNF691	7059	SLC2A1	65246
chr1	+(43422921..43423581)	660	0.961305	7	4	3	0.142857	0.029	ZNF691	104775	SLC2A1	0	SLC2A1, SLC2A1, SLC2A1
chr1	+(43572095..43572611)	516	2.09286	6	4	2	0.333333	0.067	FLJ32224	123066	FAM183A	40982
chr1	+(43864179..43864684)	505	4.98633	5	3	2	0.2	0.9	C1orf84	0	KIAA0467	24112	C1orf84, C1orf84, C1orf84
chr1	+(44061790..44062603)	813	0.961305	11	4	7	0.272727	0.736	PTPRF	0	KDM4A	53193	PTPRF, PTPRF, PTPRF, PTPRF, PTPRF
chr1	+(44136491..44137541)	1050	4.98633	10	4	6	0.2	0.943	KDM4A	0	LOC100132774	27867	KDM4A, KDM4A, KDM4A
chr1	+(44301005..44301664)	659	2.09286	6	4	2	0.333333	0.267	ST3GAL3	0	ARTN	97327	ST3GAL3, ST3GAL3, ST3GAL3, ST3GAL3, ST3GAL3, ST3GAL3, ST3GAL3, ST3GAL3, ST3GAL3, ST3GAL3, ST3GAL3, ST3GAL3, ST3GAL3, ST3GAL3, ST3GAL3, ST3GAL3, ST3GAL3, ST3GAL3, ST3GAL3, ST3GAL3, ST3GAL3
chr1	+(44767715..44768249)	534	4.98633	5	2	3	0.2	0.1	DMAP1	81364	ERI3	0	ERI3, ERI3, ERI3
chr1	+(44809900..44810617)	717	4.98633	5	3	2	0.2	0.1	DMAP1	123549	ERI3	0	ERI3, ERI3, ERI3
chr1	+(44811478..44812278)	800	0.961305	10	5	5	0	0.826396	DMAP1	125127	ERI3	0	ERI3, ERI3, ERI3
chr1	+(45024911..45025594)	683	0.961305	8	3	5	0.25	0.125	RNF220	0	TMEM53	93906	RNF220, RNF220, RNF220
chr1	+(45187806..45188368)	562	4.98633	5	3	2	0.2	0.1	C1orf228	0	KIF2C	17121	C1orf228, C1orf228, C1orf228
chr1	+(45274628..45275180)	552	4.98633	5	2	3	0.2	0.1	BTBD19	0	PTCH2	10335	BTBD19, BTBD19, BTBD19
chr1	+(45717285..45717967)	682	4.98633	5	2	3	0.2	0.1	ZSWIM5	45035	LOC400752	51614
chr1	+(46497406..46498087)	681	0.961305	7	3	4	0.142857	0.029	MAST2	0	PIK3R3	7724	MAST2, MAST2, MAST2
chr1	+(46715543..46716195)	652	4.98633	5	3	2	0.2	0.1	RAD54L	0	LRRC41	27876	RAD54L, RAD54L, RAD54L, RAD54L, RAD54L
chr1	+(46871534..46872111)	577	4.98633	5	2	3	0.2	0.1	FAAH	0	DMBX1	100556	FAAH, FAAH, FAAH
chr1	+(46874445..46875037)	592	2.09286	6	2	4	0.333333	0.067	FAAH	0	DMBX1	97630	FAAH, FAAH, FAAH
chr1	+(47004422..47004924)	502	4.98633	5	2	3	0.2	0.1	DMBX1	24536	KNCN	6391
chr1	+(47016255..47016817)	562	2.09286	7	3	4	0.142857	0.971	DMBX1	36369	KNCN	0	KNCN, KNCN, KNCN
chr1	+(47038578..47039235)	657	2.09286	6	3	3	0	0.05	KNCN	21691	MKNK1	0	MKNK1, MKNK1, MKNK1, MKNK1, MKNK1, MKNK1, MKNK1, MKNK1, MKNK1
chr1	+(47603271..47603804)	533	4.98633	5	2	3	0.2	0.6	CYP4A22	0	PDZK1IP1	45456	CYP4A22, CYP4A22, CYP4A22
chr1	+(48094361..48094889)	528	2.09286	6	3	3	0	0.05	FOXD2	187998	LOC388630	131310
chr1	+(48175651..48176271)	620	2.09286	6	2	4	0.333333	0.067	FOXD2	269288	LOC388630	49928
chr1	+(48190879..48191608)	729	4.98633	5	2	3	0.2	0.1	FOXD2	284516	LOC388630	34591
chr1	+(48209860..48210554)	694	4.98633	5	2	3	0.2	0.1	FOXD2	303497	LOC388630	15645
chr1	+(48242898..48243413)	515	2.09286	6	3	3	0	0.05	FOXD2	336535	LOC388630	0	LOC388630, LOC388630, LOC388630
chr1	+(48250515..48251026)	511	4.98633	5	2	3	0.2	0.1	FOXD2	344152	LOC388630	0	LOC388630, LOC388630, LOC388630
chr1	+(48522452..48523009)	557	4.98633	5	2	3	0.2	0.4	LOC388630	59890	SKINTL	44377
chr1	+(49052311..49052825)	514	4.98633	5	2	3	0.2	0.1	SPATA6	114435	AGBL4	0	AGBL4, AGBL4, AGBL4
chr1	+(49199348..49200129)	781	0.411553	8	5	3	0.25	0.018	SPATA6	261472	AGBL4	0	AGBL4, BEND5, AGBL4, BEND5, AGBL4, BEND5
chr1	+(50448736..50449339)	603	2.09286	6	2	4	0.333333	0.4	SPATA6	1510860	AGBL4	0	AGBL4, AGBL4, AGBL4
chr1	+(50737657..50738180)	523	2.09286	6	3	3	0	0.05	ELAVL4	70117	DMRTA2	145046
chr1	+(50760860..50761515)	655	2.09286	6	3	3	0	0.05	ELAVL4	93320	DMRTA2	121711
chr1	+(50908130..50908707)	577	2.09286	6	3	3	0	0.05	DMRTA2	18989	FAF1	0	FAF1, FAF1, FAF1
chr1	+(51441926..51442604)	678	2.09286	6	4	2	0.333333	0.067	CDKN2C	1617	C1orf185	125301
chr1	+(51795147..51795947)	800	0.411553	11	6	5	0.0909091	0.427566	RNF11	56028	TTC39A	0	TTC39A, TTC39A, TTC39A
chr1	+(52023505..52024023)	518	4.98633	6	4	2	0.333333	0.067	EPS15	38510	OSBPL9	58522
chr1	+(52030549..52031089)	540	4.98633	5	2	3	0.2	0.1	EPS15	45554	OSBPL9	51456
chr1	+(52031117..52031825)	708	4.98633	5	3	2	0.2	0.1	EPS15	46122	OSBPL9	50720
chr1	+(52382005..52382717)	712	4.98633	5	3	2	0.2	0.1	MIR761	79931	RAB3B	0	RAB3B, RAB3B
chr1	+(52442196..52443410)	1214	0.961305	12	8	4	0.333333	0.996711	MIR761	140122	RAB3B	0	RAB3B, RAB3B, RAB3B, RAB3B
chr1	+(52458222..52458811)	589	4.98633	5	2	3	0.2	0.1	RAB3B	1786	TXNDC12	26992
chr1	+(52827501..52828173)	672	2.09286	6	4	2	0.333333	0.067	ZFYVE9	15143	CC2D1B	0	CC2D1B, CC2D1B, CC2D1B
chr1	+(52880094..52880695)	601	4.98633	5	2	3	0.2	0.1	PRPF38A	0	ZCCHC11	8252	PRPF38A, PRPF38A, PRPF38A
chr1	+(53585845..53586363)	518	4.98633	5	3	2	0.2	0.1	PODN	34671	SLC1A7	0	SLC1A7, SLC1A7, SLC1A7
chr1	+(53586510..53587290)	780	0.411553	10	4	6	0.2	0.019	PODN	35336	SLC1A7	0	SLC1A7, SLC1A7, SLC1A7
chr1	+(53703852..53704355)	503	4.98633	5	2	3	0.2	0.1	C1orf123	17563	MAGOH	0	MAGOH, MAGOH, MAGOH, MAGOH
chr1	+(53745271..53745800)	529	4.84399	7	4	3	0.142857	0.029	MAGOH	41064	LRP8	0	LRP8, LRP8, LRP8, LRP8, LRP8, LRP8, LRP8, LRP8, LRP8
chr1	+(53784723..53785234)	511	0.961305	7	4	3	0.142857	0.8	MAGOH	80516	LRP8	0	LRP8, LRP8, LRP8, LRP8, LRP8, LRP8, LRP8, LRP8, LRP8
chr1	+(53791375..53792144)	769	0.411553	8	3	5	0.25	0.018	MAGOH	87168	LRP8	0	LRP8, LRP8, LRP8, LRP8, LRP8, LRP8, LRP8, LRP8, LRP8
chr1	+(54004335..54004895)	560	4.98633	5	3	2	0.2	0.4	DMRTB1	71177	GLIS1	0	GLIS1, GLIS1, GLIS1
chr1	+(54072753..54073450)	697	4.98633	5	2	3	0.2	0.1	DMRTB1	139595	GLIS1	0	GLIS1, GLIS1
chr1	+(54518266..54518932)	666	2.09286	9	6	3	0.333333	0.726	LDLRAD1	34463	TMEM59	0	TMEM59, TMEM59, TMEM59, TMEM59
chr1	+(54587354..54587870)	516	2.09286	7	4	3	0.142857	0.2	C1orf83	21938	CDCP2	16797
chr1	+(54706549..54707264)	715	2.31764	8	4	4	0	0.014	MRPL37	22493	SSBP3	0	SSBP3, SSBP3, SSBP3, SSBP3, SSBP3, SSBP3, SSBP3
chr1	+(54857234..54857749)	515	4.84399	7	4	3	0.142857	0.971	MRPL37	173178	SSBP3	0	SSBP3, SSBP3, SSBP3, SSBP3, SSBP3, SSBP3, SSBP3
chr1	+(54869254..54869848)	594	2.09286	6	3	3	0	0.5	MRPL37	185198	SSBP3	0	SSBP3, SSBP3, SSBP3, SSBP3, SSBP3, SSBP3, SSBP3
chr1	+(54983722..54984228)	506	4.84399	7	3	4	0.142857	0.029	SSBP3	111630	ACOT11	29578
chr1	+(55052483..55053170)	687	4.98633	5	2	3	0.2	0.1	ACOT11	0	FAM151A	21679	ACOT11, ACOT11, ACOT11, ACOT11, ACOT11
chr1	+(55269888..55270466)	578	2.09286	6	3	3	0	0.05	TTC22	2947	C1orf177	1269
chr1	+(55498823..55499349)	526	0.961305	7	4	3	0.142857	0.8	BSND	24358	PCSK9	5799
chr1	+(55840040..55840583)	543	0.961305	7	3	4	0.142857	0.029	USP24	159001	PPAP2B	1119849
chr1	+(58956282..58956944)	662	4.98633	5	3	2	0.2	0.1	DAB1	240071	OMA1	0	OMA1, OMA1, OMA1
chr1	+(59221055..59221588)	533	2.09286	6	2	4	0.333333	0.067	MYSM1	55308	JUN	24874
chr1	+(59358804..59359408)	604	4.98633	5	2	3	0.2	0.1	LOC100131060	0	LOC729467	238199	LOC100131060, LOC100131060, LOC100131060
chr1	+(59672680..59673362)	682	2.09286	6	4	2	0.333333	0.067	LOC729467	60201	FGGY	89262
chr1	+(59680451..59681077)	626	4.98633	5	2	3	0.2	0.1	LOC729467	67972	FGGY	81547
chr1	+(60030901..60031509)	608	4.98633	5	2	3	0.2	0.1	FGGY	0	HOOK1	249023	FGGY, FGGY, FGGY, FGGY, FGGY
chr1	+(61278388..61278915)	527	4.98633	6	3	3	0	0.5	C1orf87	738946	NFIA	264030
chr1	+(61320211..61321009)	798	4.98633	5	3	2	0.2	0.1	C1orf87	780769	NFIA	221936
chr1	+(61466271..61467006)	735	0.961305	8	4	4	0	0.014	C1orf87	926829	NFIA	75939
chr1	+(61520040..61520696)	656	2.09286	7	3	4	0.142857	0.057	C1orf87	980598	NFIA	22249
chr1	+(62633531..62634243)	712	0.961305	7	4	3	0.142857	0.029	INADL	3940	L1TD1	26230
chr1	+(63152966..63153691)	725	0.411553	12	7	5	0.166667	0.00224163	USP1	235491	DOCK7	0	DOCK7, DOCK7, DOCK7
chr1	+(63430185..63430880)	695	0.194702	12	6	6	0	0.374387	ATG4C	100135	FOXD3	357849
chr1	+(63529813..63530573)	760	4.98633	5	3	2	0.2	0.1	ATG4C	199763	FOXD3	258156
chr1	+(64400663..64401539)	876	0.174579	10	6	4	0.2	0.005	ROR1	0	UBE2U	267950	ROR1, ROR1, ROR1, ROR1, ROR1
chr1	+(64417806..64418457)	651	4.98633	5	3	2	0.2	0.1	ROR1	0	UBE2U	251032	ROR1, ROR1, ROR1, ROR1, ROR1
chr1	+(65538849..65539520)	671	4.98633	5	3	2	0.2	0.1	MIR101-1	14658	AK4	73711
chr1	+(65612365..65613154)	789	0.069742	11	5	6	0.0909091	0.0339446	MIR101-1	88174	AK4	77
chr1	+(65834315..65835006)	691	0.961305	7	4	3	0.142857	0.029	DNAJC6	0	LEPROT	51124	DNAJC6, DNAJC6, DNAJC6
chr1	+(65881748..65882478)	730	4.98633	5	3	2	0.2	0.1	DNAJC6	196	LEPROT	3652
chr1	+(66464367..66465167)	800	0.961305	10	6	4	0.2	0.005	PDE4B	0	SGIP1	534657	PDE4B, PDE4B, PDE4B, PDE4B, PDE4B, PDE4B, PDE4B
chr1	+(66797953..66798527)	574	4.98633	5	2	3	0.2	0.1	PDE4B	0	SGIP1	201297	PDE4B, PDE4B, PDE4B, PDE4B, PDE4B, PDE4B, PDE4B, PDE4B, PDE4B, PDE4B
chr1	+(67401870..67402401)	531	4.98633	5	2	3	0.2	0.4	MIER1	0	SLC35D1	62613	MIER1, MIER1, MIER1, MIER1, MIER1, MIER1, MIER1, MIER1, MIER1, MIER1, MIER1, MIER1, MIER1, MIER1, MIER1, MIER1, MIER1, MIER1, MIER1
chr1	+(67894811..67895399)	588	0.961305	8	5	3	0.25	0.018	IL12RB2	32228	SERBP1	0	SERBP1, SERBP1, SERBP1, SERBP1, SERBP1, SERBP1, SERBP1, SERBP1, SERBP1
chr1	+(68152303..68153103)	800	0.174579	12	8	4	0.333333	0.715	GADD45A	0	GNG12	14045	GADD45A, GADD45A, GADD45A
chr1	+(68256126..68256635)	509	4.98633	6	3	3	0	0.05	GADD45A	102107	GNG12	0	GNG12, GNG12
chr1	+(68962267..68962908)	641	1.13401	9	5	4	0.111111	0.016	RPE65	46625	DEPDC1	0	DEPDC1, DEPDC1, DEPDC1, DEPDC1, DEPDC1, DEPDC1, DEPDC1
chr1	+(71027272..71027830)	558	2.09286	6	4	2	0.333333	0.067	CTH	121738	PTGER3	290205
chr1	+(72748913..72750603)	1690	0.411553	26	14	12	0.0769231	0.640592	NEGR1	636	LRRIQ3	1741098
chr1	+(74993680..74994238)	558	4.98633	5	2	3	0.2	0.1	TNNI3K	0	C1orf173	39556	FPGT-TNNI3K, TNNI3K, FPGT-TNNI3K, TNNI3K, FPGT-TNNI3K, TNNI3K
chr1	+(75198745..75199427)	682	3.32039	10	6	4	0.2	0.005	C1orf173	59323	CRYZ	0	TYW3, TYW3, TYW3, TYW3, CRYZ, TYW3, CRYZ, CRYZ, CRYZ, CRYZ, TYW3, TYW3, TYW3
chr1	+(75409022..75409616)	594	4.98633	5	2	3	0.2	0.1	TYW3	176662	LHX8	184502
chr1	+(75597644..75598279)	635	2.09286	7	3	4	0.142857	0.114	LHX8	0	SLC44A5	69536	LHX8, LHX8, LHX8
chr1	+(75631514..75632163)	649	4.98633	5	2	3	0.2	0.1	LHX8	4296	SLC44A5	35652
chr1	+(75762871..75763415)	544	2.09286	6	3	3	0	0.05	LHX8	135653	SLC44A5	0	SLC44A5, SLC44A5, SLC44A5, SLC44A5, SLC44A5
chr1	+(76251699..76252436)	737	0.411553	11	7	4	0.272727	0.206	ACADM	22344	RABGGTB	0	RABGGTB, RABGGTB, RABGGTB, RABGGTB
chr1	+(76450498..76451032)	534	4.98633	5	3	2	0.2	0.9	ASB17	52382	ST6GALNAC3	89356
chr1	+(77740909..77741639)	730	0.069742	12	7	5	0.166667	0.997758	PIGK	55777	AK5	6102
chr1	+(77748240..77748742)	502	4.98633	6	3	3	0	0.1	AK5	0	ZZZ3	281447	AK5, AK5, AK5, AK5
chr1	+(78619436..78620028)	592	0.411553	9	5	4	0.111111	0.944	GIPC2	16324	MGC27382	75254
chr1	+(79083211..79083789)	578	4.84399	7	4	3	0.142857	0.029	PTGFR	76825	IFI44L	2298
chr1	+(81880162..81880712)	550	4.98633	6	4	2	0.333333	0.067	ELTD1	2407667	LPHN2	385369
chr1	+(83131031..83131640)	609	4.98633	5	2	3	0.2	0.1	LPHN2	672924	TTLL7	1203416
chr1	+(84834140..84834734)	594	4.98633	5	3	2	0.2	0.1	SAMD13	17659	UOX	0	UOX, UOX
chr1	+(84971775..84972348)	573	4.98633	5	3	2	0.2	0.1	RPF1	7742	GNG5	0	GNG5, SPATA1, GNG5, SPATA1
chr1	+(85203685..85204264)	579	2.09286	6	2	4	0.333333	0.067	SSX2IP	47445	LPAR3	74821
chr1	+(85665634..85666321)	687	0.961305	9	6	3	0.333333	0.274	WDR63	66813	SYDE2	0	SYDE2, SYDE2, SYDE2
chr1	+(87793664..87794391)	727	2.09286	6	3	3	0	0.1	LOC339524	158778	LMO4	0	LMO4, LMO4
chr1	+(90097648..90098309)	661	2.09286	6	2	4	0.333333	0.067	LRRC8B	34228	FLJ27354	0	FLJ27354, FLJ27354
chr1	+(91964601..91965401)	800	1.13401	9	6	3	0.333333	0.726	HFM1	94175	CDC7	1002
chr1	+(92075031..92075768)	737	0.411553	9	4	5	0.111111	0.278	CDC7	83710	HSP90B3P	24799
chr1	+(93180654..93181173)	519	4.98633	5	2	3	0.2	0.9	GFI1	228221	EVI5	0	EVI5, EVI5, EVI5
chr1	+(93421064..93421662)	598	4.98633	5	2	3	0.2	0.1	SNORA66	114656	FAM69A	0	FAM69A, FAM69A, FAM69A
chr1	+(93811788..93812636)	848	0.0327713	11	7	4	0.272727	0.003	DR1	0	FNBP1L	101051	DR1, DR1, DR1, DR1
chr1	+(94194894..94195405)	511	4.98633	5	3	2	0.2	0.1	LOC100129046	129307	MIR760	116982
chr1	+(94277871..94278372)	501	2.09286	6	2	4	0.333333	0.067	LOC100129046	212284	MIR760	34015
chr1	+(94655162..94655962)	800	0.174579	9	3	6	0.333333	0.012	ABCA4	68457	ARHGAP29	0	ARHGAP29, ARHGAP29, ARHGAP29
chr1	+(94896833..94897633)	800	0.069742	10	4	6	0.2	0.005	ABCD3	0	F3	97098	ABCD3, ABCD3, ABCD3, ABCD3, ABCD3
chr1	+(97213397..97214127)	730	2.09286	6	2	4	0.333333	0.067	PTBP2	0	DPYD	329172	PTBP2, PTBP2, PTBP2
chr1	+(97936079..97937570)	1491	0.00617502	17	6	11	0.294118	0.986485	PTBP2	655474	DPYD	0	DPYD, DPYD, DPYD
chr1	+(98220513..98221154)	641	2.09286	6	3	3	0	0.05	PTBP2	939908	DPYD	0	DPYD, DPYD, DPYD, DPYD, DPYD
chr1	+(98310379..98310894)	515	4.98633	5	2	3	0.2	0.1	PTBP2	1029774	DPYD	0	DPYD, DPYD, DPYD, DPYD, DPYD
chr1	+(98789204..98789921)	717	4.98633	5	3	2	0.2	0.1	MIR137	277477	SNX7	337314
chr1	+(100684961..100685554)	593	2.09286	6	3	3	0	0.05	LRRC39	41190	DBT	0	DBT, DBT, DBT
chr1	+(100816858..100817448)	590	2.09286	6	4	2	0.333333	0.6	MIR553	69994	CDC14A	574
chr1	+(101673277..101673982)	705	2.09286	6	4	2	0.333333	0.067	DPH5	181915	S1PR1	28322
chr1	+(103308115..103308681)	566	4.98633	5	2	3	0.2	0.9	HEJ1	947816	COL11A1	33341
chr1	+(108658094..108659095)	1001	1.04377e-46	131	54	77	0.175573	0.000294362	VAV3	150549	SLC25A24	18351
chr1	+(109234767..109235276)	509	4.98633	5	3	2	0.2	0.9	C1orf59	30619	PRPF38B	0	PRPF38B, PRPF38B, PRPF38B, PRPF38B, PRPF38B
chr1	+(109877563..109878350)	787	2.09286	6	3	3	0	0.05	MYBPHL	27900	SORT1	0	SORT1, SORT1, SORT1
chr1	+(110007221..110007814)	593	2.09286	6	2	4	0.333333	0.067	PSMA5	38184	SYPL2	1285
chr1	+(110017991..110019394)	1403	0.174579	15	6	9	0.2	0.144422	SYPL2	0	ATXN7L2	7166	SYPL2, SYPL2, SYPL2
chr1	+(110607381..110608144)	763	0.961305	7	4	3	0.142857	0.029	FAM40A	10118	ALX3	0	ALX3, ALX3, ALX3
chr1	+(112361504..112362292)	788	4.98633	5	3	2	0.2	0.1	DDX20	51305	KCND3	0	KCND3, KCND3, KCND3, KCND3, KCND3
chr1	+(112391030..112391600)	570	4.98633	6	4	2	0.333333	0.267	DDX20	80831	KCND3	0	KCND3, KCND3, KCND3, KCND3, KCND3
chr1	+(113477569..113478277)	708	2.09286	6	4	2	0.333333	0.067	FAM19A3	207713	SLC16A1	0	SLC16A1, SLC16A1, SLC16A1
chr1	+(113933557..113934320)	763	0.961305	8	3	5	0.25	0.5	MAGI3	0	PHTF1	305503	MAGI3, MAGI3, MAGI3, MAGI3, MAGI3, MAGI3, MAGI3
chr1	+(114354187..114354724)	537	2.09286	9	3	6	0.333333	0.452	PHTF1	52410	RSBN1	0	RSBN1, RSBN1, RSBN1
chr1	+(114655031..114655654)	623	2.09286	6	4	2	0.333333	0.067	OLFML3	130156	SYT6	0	SYT6, SYT6, SYT6
chr1	+(114658623..114659702)	1079	2.09286	11	7	4	0.272727	0.536	OLFML3	133748	SYT6	0	SYT6, SYT6, SYT6
chr1	+(114693770..114694320)	550	4.98633	5	2	3	0.2	0.4	OLFML3	168895	SYT6	0	SYT6, SYT6
chr1	+(116190031..116190692)	661	4.98633	5	2	3	0.2	0.1	VANGL1	0	CASQ2	51933	VANGL1, VANGL1, VANGL1, VANGL1
chr1	+(116690585..116691264)	679	2.09286	6	4	2	0.333333	0.6	C1orf161	12724	ATP1A1	224530
chr1	+(117926322..117927122)	800	7.9797e-05	24	15	9	0.25	0.0805668	MAN1A2	0	FAM46C	221481	MAN1A2, MAN1A2, MAN1A2
chr1	+(118189042..118189571)	529	4.98633	6	2	4	0.333333	0.067	FAM46C	18031	GDAP2	216535
chr1	+(118226042..118226567)	525	4.98633	5	2	3	0.2	0.1	FAM46C	55031	GDAP2	179539
chr1	+(120017599..120018396)	797	0.411553	8	5	3	0.25	0.607	HSD3B2	51937	HSD3B1	31429
chr1	+(120050954..120051676)	722	4.98633	5	2	3	0.2	0.1	HSD3B1	0	HSD3BP4	54826	HSD3B1, HSD3B1, HSD3B1
chr1	+(143157036..143157552)	516	4.98633	7	3	4	0.142857	0.886	EMBP1	21843350	LOC100130000	529577
chr1	+(143166164..143166862)	698	2.09286	8	5	3	0.25	0.018	EMBP1	21852478	LOC100130000	520267
chr1	+(144535085..144535872)	787	0.027356	15	9	6	0.2	0.000731358	LOC728875_dup2	13116	C1orf152	74942
chr1	+(144595544..144596325)	781	4.98633	5	3	2	0.2	0.1	LOC728875_dup2	73575	C1orf152	14489
chr1	+(145009290..145009839)	549	4.98633	5	3	2	0.2	0.1	LOC653513	329265	PDE4DIP	0	PDE4DIP, PDE4DIP, PDE4DIP, PDE4DIP, PDE4DIP
chr1	+(145064294..145064888)	594	4.98633	6	3	3	0	0.35	LOC653513	384269	PDE4DIP	0	PDE4DIP, PDE4DIP, PDE4DIP
chr1	+(145165707..145166929)	1222	0.961305	12	4	8	0.333333	0.055	SEC22B	48785	NOTCH2NL	42181
chr1	+(145280751..145281280)	529	4.98633	6	2	4	0.333333	0.067	NOTCH2NL	0	NBPF10	12090	NOTCH2NL, NOTCH2NL, NOTCH2NL
chr1	+(145397233..145397749)	516	3.32039	9	3	6	0.333333	0.012	NBPF10	28549	HFE2	15441
chr1	+(145425444..145426069)	625	4.98633	5	3	2	0.2	0.1	HFE2	7899	TXNIP	12392
chr1	+(145460061..145460573)	512	4.84399	7	4	3	0.142857	0.029	TXNIP	17433	POLR3GL	0	POLR3GL, POLR3GL, POLR3GL, POLR3GL
chr1	+(145737797..145738374)	577	4.98633	5	2	3	0.2	0.1	PDZK1	0	GPR89A	26220	PDZK1, PDZK1
chr1	+(146642627..146643419)	792	2.09286	10	4	6	0.2	0.457	LOC728989	128028	PRKAB2	0	PRKAB2, PRKAB2, PRKAB2
chr1	+(146860792..146861481)	689	0.411553	8	5	3	0.25	0.018	CHD1L	93349	BCL9	151700
chr1	+(146920150..146920676)	526	4.98633	5	3	2	0.2	0.1	CHD1L	152707	BCL9	92505
chr1	+(147111045..147111673)	628	4.98633	6	3	3	0	0.35	BCL9	13030	ACP6	7494
chr1	+(147141445..147142091)	646	4.98633	6	4	2	0.333333	0.133	BCL9	43430	ACP6	0	ACP6, ACP6, ACP6
chr1	+(147317573..147318278)	705	4.98633	5	3	2	0.2	0.1	GJA5	72089	GJA8	56667
chr1	+(147504714..147505514)	800	0.00617502	14	9	5	0.285714	0.0013499	PDZK1P1_dup2	20383	NBPF11_dup2	68808
chr1	+(147510316..147511770)	1454	7.9797e-05	53	27	26	0.0188679	0.243876	PDZK1P1_dup2	25985	NBPF11_dup2	62552
chr1	+(147550067..147550621)	554	2.09286	6	4	2	0.333333	0.067	PDZK1P1_dup2	65736	NBPF11_dup2	23701
chr1	+(147606071..147606694)	623	4.98633	5	3	2	0.2	0.1	PDZK1P1_dup2	121740	NBPF11_dup2	0	NBPF11_dup2, NBPF11_dup2, NBPF24_dup2, NBPF11_dup2, NBPF24_dup2
chr1	+(147705410..147705950)	540	4.98633	8	3	5	0.25	0.607	NBPF24_dup2	95329	FLJ39739_dup2	200071
chr1	+(147736159..147736875)	716	4.98633	5	2	3	0.2	0.1	NBPF24_dup2	126078	FLJ39739_dup2	169146
chr1	+(147820220..147820875)	655	0.411553	8	4	4	0	0.014	NBPF24_dup2	210139	FLJ39739_dup2	85146
chr1	+(147930816..147931616)	800	0.411553	10	6	4	0.2	0.176	NBPF24_dup2	320735	FLJ39739_dup2	0	FLJ39739_dup2, FLJ39739_dup2
chr1	+(148541382..148542118)	736	2.31764	13	8	5	0.230769	0.330275	PPIAL4F_dup1	338846	NBPF15	16069
chr1	+(148551430..148552465)	1035	2.31764	16	8	8	0	0.200407	PPIAL4F_dup1	348894	NBPF15	5722
chr1	+(148552943..148553452)	509	4.98633	5	2	3	0.2	0.9	PPIAL4F_dup1	350407	NBPF15	4735
chr1	+(148767063..148767594)	531	4.98633	7	4	3	0.142857	0.686	NBPF16_dup2	8752	PPIAL4D_dup2	38420
chr1	+(148941203..148941818)	615	0.961305	9	6	3	0.333333	0.548	LOC645166	0	LOC388692	337657	LOC645166, LOC645166, LOC645166, LOC645166
chr1	+(149128810..149129561)	751	2.09286	6	3	3	0	0.05	LOC645166	175756	LOC388692	149914
chr1	+(149161694..149162494)	800	2.09286	8	4	4	0	0.443	LOC645166	208640	LOC388692	116981
chr1	+(149667849..149668362)	513	4.84399	7	3	4	0.142857	0.2	LOC728855_dup2	51063	HIST2H2BF_dup2	85882
chr1	+(149673408..149674208)	800	0.174579	16	6	10	0.25	0.164486	LOC728855_dup2	56622	HIST2H2BF_dup2	80036
chr1	+(149727895..149728398)	503	2.31764	8	3	5	0.25	0.018	LOC728855_dup2	111109	HIST2H2BF_dup2	25846
chr1	+(149753009..149753533)	524	1.5555	10	7	3	0.4	0.583	LOC728855_dup2	136223	HIST2H2BF_dup2	711
chr1	+(149847607..149848219)	612	4.84399	7	3	4	0.142857	0.029	HIST2H4B_dup2	14882	HIST2H2BE	7790
chr1	+(149907817..149908326)	509	2.09286	8	3	5	0.25	0.071	SF3B4	8115	MTMR11	0	MTMR11, MTMR11, MTMR11, MTMR11, MTMR11, MTMR11
chr1	+(150335128..150335685)	557	4.98633	5	2	3	0.2	0.1	PRPF3	9424	RPRD2	1304
chr1	+(150342102..150342668)	566	4.98633	5	3	2	0.2	0.4	RPRD2	0	TARS2	117251	RPRD2, RPRD2, RPRD2
chr1	+(150468867..150469921)	1054	0.411553	15	10	5	0.333333	0.929178	TARS2	0	ECM1	10565	TARS2, TARS2, TARS2
chr1	+(150480129..150480636)	507	4.98633	5	3	2	0.2	0.1	TARS2	380	ECM1	0	ECM1, ECM1, ECM1
chr1	+(150520084..150520623)	539	4.84399	7	4	3	0.142857	0.029	ECM1	33819	ADAMTSL4	1274
chr1	+(150524226..150524915)	689	0.961305	9	4	5	0.111111	0.095	ADAMTSL4	0	MIR4257	0	ADAMTSL4, ADAMTSL4, ADAMTSL4, ADAMTSL4, ADAMTSL4, MIR4257, MIR4257, ADAMTSL4, ADAMTSL4
chr1	+(150528905..150529705)	800	0.00617502	13	5	8	0.230769	0.0017074	MIR4257	4415	MCL1	17321	ADAMTSL4, ADAMTSL4, ADAMTSL4, ADAMTSL4, ADAMTSL4
chr1	+(150941026..150941588)	562	2.09286	6	4	2	0.333333	0.067	SETDB1	3806	LASS2	0	LASS2, LASS2, LASS2, LASS2, LASS2, LASS2, LASS2
chr1	+(151021761..151022337)	576	4.98633	5	3	2	0.2	0.9	C1orf56	0	CDC42SE1	1109	C1orf56, C1orf56, C1orf56
chr1	+(151038138..151038946)	808	0.0327713	11	5	6	0.0909091	0.00308495	MLLT11	0	GABPB2	4133	MLLT11, MLLT11
chr1	+(151078537..151079056)	519	4.98633	5	2	3	0.2	0.6	GABPB2	0	SEMA6C	25106	GABPB2, GABPB2, GABPB2
chr1	+(151165870..151166625)	755	2.09286	6	3	3	0	0.05	VPS72	3230	PIP5K1A	4395
chr1	+(151250916..151251427)	511	4.84399	7	3	4	0.142857	0.029	PSMD4	10962	ZNF687	3363
chr1	+(151259240..151259867)	627	0.961305	12	8	4	0.333333	0.923	ZNF687	0	PI4KB	4405	ZNF687, ZNF687, ZNF687
chr1	+(151274053..151274560)	507	4.98633	6	3	3	0	0.05	ZNF687	9672	PI4KB	0	PI4KB, PI4KB, PI4KB, PI4KB, PI4KB, PI4KB, PI4KB, PI4KB, PI4KB
chr1	+(151300124..151300704)	580	4.98633	6	4	2	0.333333	0.6	ZNF687	35743	PI4KB	0	PI4KB, PI4KB, PI4KB, PI4KB, PI4KB
chr1	+(151300741..151301473)	732	0.961305	7	4	3	0.142857	0.029	PI4KB	550	RFX5	11642
chr1	+(151318343..151319143)	800	0.411553	8	4	4	0	0.014	PI4KB	18152	RFX5	0	RFX5, RFX5, RFX5, RFX5, RFX5, RFX5, RFX5
chr1	+(151337721..151338225)	504	4.98633	6	3	3	0	0.95	RFX5	17952	SELENBP1	0	SELENBP1, SELENBP1, SELENBP1
chr1	+(151536751..151537252)	501	4.84399	8	3	5	0.25	0.196	MIR554	18384	SNX27	47409	TUFT1, TUFT1, TUFT1, TUFT1, TUFT1
chr1	+(151684746..151685463)	717	4.98633	5	2	3	0.2	0.1	SNX27	13187	CELF3	0	CELF3, CELF3, CELF3, CELF3, CELF3, CELF3, CELF3
chr1	+(151690889..151691565)	676	4.98633	8	3	5	0.25	0.982	CELF3	1599	C1orf230	2447
chr1	+(151786593..151787141)	548	4.98633	5	2	3	0.2	0.4	LINGO4	8711	RORC	0	RORC, RORC, RORC, RORC, RORC
chr1	+(151806026..151806551)	525	4.98633	5	2	3	0.2	0.1	RORC	1678	C2CD4D	3787
chr1	+(151818978..151819502)	524	0.961305	7	4	3	0.142857	0.029	LOC100132111	2337	THEM5	74
chr1	+(151881916..151882670)	754	0.174579	10	3	7	0.4	0.058	THEM5	55743	THEM4	0	THEM4, THEM4, THEM4, THEM4
chr1	+(151961980..151963004)	1024	0.069742	17	10	7	0.176471	0.102279	THEM4	79867	S100A10	0	S100A10, S100A10
chr1	+(152019857..152021265)	1408	0.00303772	26	15	11	0.153846	0.00790339	S100A11	10346	TCHHL1	35354
chr1	+(152025156..152025709)	553	2.09286	6	2	4	0.333333	0.067	S100A11	15645	TCHHL1	30910
chr1	+(152095397..152096196)	799	0.827696	11	6	5	0.0909091	0.180655	TCHH	8841	RPTN	29874
chr1	+(152120166..152120895)	729	2.09286	8	4	4	0	0.1	TCHH	33610	RPTN	5175
chr1	+(152371228..152371736)	508	4.98633	5	3	2	0.2	0.1	FLG2	38746	CRNN	9982
chr1	+(152429928..152430509)	581	4.98633	5	3	2	0.2	0.1	CRNN	43178	LCE5A	52810
chr1	+(152472113..152472740)	627	2.09286	8	4	4	0	0.443	CRNN	85363	LCE5A	10579
chr1	+(152509795..152510455)	660	4.98633	6	4	2	0.333333	0.267	CRCT1	21314	LCE3E	27674
chr1	+(152530858..152532015)	1157	4.98633	10	6	4	0.2	0.543	CRCT1	42377	LCE3E	6114
chr1	+(152658475..152659113)	638	2.09286	6	2	4	0.333333	0.267	LCE2C	9426	LCE2B	0	LCE2B, LCE2B
chr1	+(152849504..152850156)	652	2.09286	6	4	2	0.333333	0.067	LCE6A	33045	SMCP	641
chr1	+(152883307..152883820)	513	4.84399	7	4	3	0.142857	0.029	IVL	0	SPRR4	59307	IVL, IVL, IVL
chr1	+(152898690..152899490)	800	4.98633	7	4	3	0.142857	0.029	IVL	14328	SPRR4	43637
chr1	+(152933468..152934253)	785	0.411553	9	3	6	0.333333	0.012	IVL	49106	SPRR4	8874
chr1	+(153173190..153173990)	800	4.98633	6	2	4	0.333333	0.067	SPRR2G	49763	LELP1	1928
chr1	+(153327282..153328054)	772	0.961305	9	6	3	0.333333	0.274	PGLYRP4	6260	S100A9	2275
chr1	+(153403539..153404071)	532	4.98633	5	2	3	0.2	0.6	S100A7A	7838	S100A7L2	5399
chr1	+(153516652..153517157)	505	4.98633	5	2	3	0.2	0.6	S100A5	2411	S100A4	0	S100A4, S100A4, S100A4, S100A4, S100A4
chr1	+(153521065..153521611)	546	4.98633	7	3	4	0.142857	0.029	S100A4	2783	S100A3	0	S100A3, S100A3
chr1	+(153536124..153536699)	575	0.174579	9	4	5	0.111111	0.857	S100A3	14390	S100A2	0	S100A2, S100A2, S100A2, S100A2
chr1	+(153540340..153540941)	601	1.5555	14	7	7	0	0.0175028	S100A2	2034	S100A16	38425
chr1	+(153599730..153600332)	602	4.98633	5	2	3	0.2	0.1	S100A14	10940	S100A13	0	S100A13, S100A13, S100A13, S100A13, S100A13
chr1	+(153671451..153672093)	642	4.98633	5	3	2	0.2	0.1	NPR1	4983	INTS3	28473
chr1	+(153681641..153682350)	709	2.09286	6	2	4	0.333333	0.067	NPR1	15173	INTS3	18216
chr1	+(153734486..153735641)	1155	0.961305	12	4	8	0.333333	0.285	INTS3	0	SLC27A3	12126	INTS3, INTS3, INTS3
chr1	+(153935135..153935687)	552	2.09286	6	4	2	0.333333	0.067	CRTC2	4092	SLC39A1	0	SLC39A1, SLC39A1, SLC39A1, SLC39A1
chr1	+(154015909..154016616)	707	4.98633	6	4	2	0.333333	0.067	RPS27	51278	NUP210L	0	NUP210L, NUP210L, NUP210L, NUP210L, NUP210L
chr1	+(154253918..154254718)	800	0.174579	9	3	6	0.333333	0.012	HAX1	5563	AQP10	38873
chr1	+(154356906..154357508)	602	4.98633	6	2	4	0.333333	0.4	ATP8B2	33126	IL6R	20160
chr1	+(154377479..154378248)	769	0.827696	11	6	5	0.0909091	0.00308495	ATP8B2	53699	IL6R	0	IL6R, IL6R, IL6R, IL6R, IL6R, IL6R, IL6R
chr1	+(154378315..154378902)	587	0.584709	11	5	6	0.0909091	0.0142299	IL6R	0	SHE	73051	IL6R, IL6R, IL6R, IL6R, IL6R
chr1	+(154587262..154587986)	724	4.98633	5	3	2	0.2	0.1	CHRNB2	34909	ADAR	0	ADAR, ADAR
chr1	+(154797738..154798240)	502	2.09286	6	3	3	0	0.05	ADAR	197282	KCNN3	0	KCNN3, KCNN3, KCNN3, KCNN3, KCNN3
chr1	+(154820934..154821618)	684	0.411553	10	7	3	0.4	0.033	ADAR	220478	KCNN3	0	KCNN3, KCNN3, KCNN3, KCNN3, KCNN3
chr1	+(154821891..154822504)	613	4.98633	5	3	2	0.2	0.1	ADAR	221435	KCNN3	0	KCNN3, KCNN3, KCNN3, KCNN3, KCNN3
chr1	+(154854290..154854876)	586	2.09286	6	4	2	0.333333	0.067	KCNN3	11536	PMVK	42331
chr1	+(154983189..154983770)	581	4.98633	5	2	3	0.2	0.1	ZBTB7B	0	DCST2	7232	ZBTB7B, ZBTB7B
chr1	+(154988317..154989053)	736	2.09286	10	4	6	0.2	0.762	ZBTB7B	0	DCST2	1949	ZBTB7B, ZBTB7B, ZBTB7B
chr1	+(155022570..155023175)	605	0.961305	8	5	3	0.25	0.018	DCST1	0	ADAM15	586	DCST1, DCST1, DCST1, DCST1, DCST1
chr1	+(155023858..155024362)	504	4.98633	5	3	2	0.2	0.1	ADAM15	0	EFNA4	11850	ADAM15, ADAM15, ADAM15, ADAM15, ADAM15, ADAM15, ADAM15, ADAM15, ADAM15, ADAM15, ADAM15, ADAM15, ADAM15, ADAM15, ADAM15, ADAM15, ADAM15, ADAM15, ADAM15
chr1	+(155107312..155108149)	837	0.00303772	16	9	7	0.125	0.000427551	EFNA1	0	SLC50A1	138	EFNA1, EFNA1, EFNA1
chr1	+(155176843..155177500)	657	2.09286	8	5	3	0.25	0.393	MIR92B	11780	THBS3	0	THBS3, THBS3, THBS3
chr1	+(155201049..155201751)	702	0.174579	13	7	6	0.0769231	0.0111355	GBAP1	3724	GBA	2487
chr1	+(155205777..155206285)	508	3.32039	9	3	6	0.333333	0.012	GBAP1	8452	GBA	0	GBA, GBA, GBA, GBA, GBA, GBA, GBA, GBA, GBA, GBA, GBA
chr1	+(155208101..155208611)	510	2.09286	6	2	4	0.333333	0.067	GBAP1	10776	GBA	0	GBA, GBA, GBA, GBA, GBA, GBA, GBA, GBA, GBA, GBA, GBA
chr1	+(155230357..155231157)	800	4.98633	9	4	5	0.111111	0.452	FAM189B	5083	SCAMP3	0	SCAMP3, SCAMP3, SCAMP3, SCAMP3, SCAMP3
chr1	+(155278197..155278987)	790	0.194702	11	7	4	0.272727	0.003	PKLR	6972	FDPS	0	FDPS, FDPS, FDPS, FDPS
chr1	+(155291578..155292208)	630	0.0327713	15	5	10	0.333333	0.0186682	FDPS	1121	C1orf104	0	RUSC1, RUSC1, C1orf104, RUSC1, C1orf104, RUSC1, RUSC1
chr1	+(155396716..155397717)	1001	6.06132e-06	31	14	17	0.0967742	0.710798	RUSC1	95807	ASH1L	0	ASH1L, ASH1L, ASH1L
chr1	+(155421586..155422137)	551	4.98633	6	4	2	0.333333	0.6	RUSC1	120677	ASH1L	0	ASH1L, ASH1L, ASH1L
chr1	+(155532641..155533411)	770	0.069186	13	4	9	0.384615	0.001	LOC645676	0	MSTO1	46595	LOC645676, LOC645676
chr1	+(155553531..155554093)	562	2.09286	6	2	4	0.333333	0.067	LOC645676	19796	MSTO1	25913
chr1	+(155640795..155641322)	527	4.98633	5	2	3	0.2	0.1	MSTO1	56037	YY1AP1	0	YY1AP1, YY1AP1, YY1AP1, YY1AP1, YY1AP1, YY1AP1, YY1AP1, YY1AP1, YY1AP1, YY1AP1, YY1AP1, YY1AP1, YY1AP1, YY1AP1, YY1AP1, YY1AP1, YY1AP1, YY1AP1, YY1AP1, YY1AP1, YY1AP1, YY1AP1, YY1AP1, YY1AP1, YY1AP1
chr1	+(155650056..155650677)	621	4.98633	6	3	3	0	0.05	MSTO1	65298	YY1AP1	0	YY1AP1, YY1AP1, YY1AP1, YY1AP1, YY1AP1, YY1AP1, YY1AP1, YY1AP1, YY1AP1, YY1AP1, YY1AP1, YY1AP1, YY1AP1, YY1AP1, YY1AP1, YY1AP1, YY1AP1, YY1AP1, YY1AP1, YY1AP1, YY1AP1, YY1AP1, YY1AP1, YY1AP1
chr1	+(155658071..155659294)	1223	0.174579	23	8	15	0.304348	0.0194336	MSTO1	73313	YY1AP1	0	YY1AP1, YY1AP1, YY1AP1, YY1AP1, YY1AP1, YY1AP1, YY1AP1, YY1AP1, YY1AP1, DAP3, YY1AP1, YY1AP1, YY1AP1, YY1AP1, YY1AP1, YY1AP1, YY1AP1, YY1AP1, YY1AP1, YY1AP1, YY1AP1, DAP3, DAP3
chr1	+(155862036..155862555)	519	4.98633	5	3	2	0.2	0.9	SYT11	7046	RIT1	5045
chr1	+(155930401..155930932)	531	2.09286	6	4	2	0.333333	0.067	RXFP4	17776	ARHGEF2	0	ARHGEF2, ARHGEF2, ARHGEF2, ARHGEF2, ARHGEF2, ARHGEF2, ARHGEF2
chr1	+(155950943..155951730)	787	0.961305	10	6	4	0.2	0.543	ARHGEF2	2607	SSR2	27108
chr1	+(155970862..155971418)	556	4.98633	5	2	3	0.2	0.1	ARHGEF2	22526	SSR2	7420
chr1	+(155973644..155974294)	650	4.98633	5	3	2	0.2	0.1	ARHGEF2	25308	SSR2	4544
chr1	+(155993016..155993667)	651	0.961305	7	4	3	0.142857	0.029	SSR2	2258	UBQLN4	11424
chr1	+(156044737..156045278)	541	4.98633	6	2	4	0.333333	0.067	RAB25	4442	MEX3A	0	MEX3A, MEX3A
chr1	+(156075893..156076482)	589	2.09286	6	2	4	0.333333	0.4	MEX3A	24104	LMNA	7978
chr1	+(156098037..156098582)	545	4.98633	6	4	2	0.333333	0.267	LMNA	0	SEMA4A	21152	LMNA, LMNA, LMNA, LMNA, LMNA, LMNA, LMNA
chr1	+(156098598..156099315)	717	4.98633	10	5	5	0	0.232351	LMNA	0	SEMA4A	20419	LMNA, LMNA, LMNA, LMNA, LMNA, LMNA, LMNA
chr1	+(156099560..156100318)	758	0.069742	12	6	6	0	0.0747707	LMNA	0	SEMA4A	19416	LMNA, LMNA, LMNA, LMNA, LMNA, LMNA, LMNA
chr1	+(156123287..156124192)	905	0.961305	10	5	5	0	0.0379001	SEMA4A	0	SLC25A44	39537	SEMA4A, SEMA4A, SEMA4A, SEMA4A, SEMA4A
chr1	+(156237697..156238497)	800	0.961305	10	7	3	0.4	0.008	PAQR6	19854	SMG5	0	SMG5, SMG5, SMG5
chr1	+(156338385..156339030)	645	0.961305	7	4	3	0.142857	0.029	C1orf182	21600	RHBG	0	RHBG, RHBG, RHBG
chr1	+(156397630..156398246)	616	2.09286	6	4	2	0.333333	0.133	RHBG	42619	C1orf61	0	C1orf61, C1orf61
chr1	+(156404444..156405056)	612	2.09286	6	4	2	0.333333	0.067	MIR9-1	14223	MEF2D	28462
chr1	+(156472239..156473039)	800	0.352261	13	5	8	0.230769	0.014054	MEF2D	1710	IQGAP3	22157
chr1	+(156477295..156477978)	683	2.31764	9	5	4	0.111111	0.008	MEF2D	6766	IQGAP3	17218
chr1	+(156530446..156531097)	651	2.09286	6	4	2	0.333333	0.067	MEF2D	59917	IQGAP3	0	IQGAP3, IQGAP3, IQGAP3
chr1	+(156546908..156547446)	538	4.98633	5	2	3	0.2	0.1	IQGAP3	4512	TTC24	2072
chr1	+(156570817..156572010)	1193	0.069186	19	12	7	0.263158	0.96851	APOA1BP	6726	GPATCH4	0	GPATCH4, GPATCH4, GPATCH4, GPATCH4, GPATCH4
chr1	+(156592291..156592795)	504	2.09286	6	3	3	0	0.35	HAPLN2	0	BCAN	18944	HAPLN2, HAPLN2
chr1	+(156617491..156618001)	510	4.98633	5	2	3	0.2	0.1	BCAN	0	NES	20554	BCAN, BCAN, BCAN, BCAN, BCAN
chr1	+(156630520..156631476)	956	2.09286	12	6	6	0	0.374387	BCAN	1200	NES	7079
chr1	+(156645692..156646219)	527	4.98633	5	2	3	0.2	0.1	BCAN	16372	NES	0	NES, NES, NES
chr1	+(156670824..156671331)	507	2.09286	7	3	4	0.142857	0.2	NES	23635	CRABP2	0	CRABP2, CRABP2, CRABP2
chr1	+(156707891..156708417)	526	0.961305	7	4	3	0.142857	0.686	C1orf66	1139	MRPL24	0	MRPL24, MRPL24, MRPL24, MRPL24, MRPL24
chr1	+(156774952..156775710)	758	4.98633	9	4	5	0.111111	0.008	PRCC	4343	SH2D2A	324
chr1	+(156786477..156787062)	585	2.09286	8	3	5	0.25	0.393	PRCC	15868	SH2D2A	0	SH2D2A, SH2D2A, SH2D2A, SH2D2A, SH2D2A, SH2D2A, NTRK1, SH2D2A, NTRK1, SH2D2A, SH2D2A, SH2D2A, SH2D2A, NTRK1
chr1	+(156809373..156810088)	715	2.09286	8	3	5	0.25	0.071	NTRK1	0	INSRR	576	NTRK1, NTRK1, NTRK1
chr1	+(156884147..156884882)	735	4.98633	10	7	3	0.4	0.992	PEAR1	0	C1orf92	5541	PEAR1, PEAR1, PEAR1
chr1	+(156916957..156917468)	511	2.09286	6	4	2	0.333333	0.067	C1orf92	14077	ARHGEF11	0	ARHGEF11, ARHGEF11, ARHGEF11, ARHGEF11, ARHGEF11
chr1	+(156968736..156969311)	575	2.09286	7	4	3	0.142857	0.029	C1orf92	65856	ARHGEF11	0	ARHGEF11, ARHGEF11, ARHGEF11, ARHGEF11, ARHGEF11
chr1	+(157087876..157088414)	538	2.09286	7	3	4	0.142857	0.057	ETV3L	18276	ETV3	6044
chr1	+(157136118..157136715)	597	2.09286	6	4	2	0.333333	0.067	CYCSP52	37655	FCRL5	346451
chr1	+(157344638..157345241)	603	4.98633	6	3	3	0	0.2	CYCSP52	246175	FCRL5	137925
chr1	+(157485716..157486464)	748	0.961305	8	4	4	0	0.014	CYCSP52	387253	FCRL5	0	FCRL5, FCRL5, FCRL5, FCRL5, FCRL5
chr1	+(157820389..157820943)	554	4.98633	5	2	3	0.2	0.1	CD5L	8755	KIRREL	142119
chr1	+(157962233..157962858)	625	0.961305	7	4	3	0.142857	0.029	CD5L	150599	KIRREL	204
chr1	+(157980124..157980635)	511	4.98633	5	2	3	0.2	0.1	KIRREL	0	LOC646268	121198	KIRREL, KIRREL, KIRREL
chr1	+(158051704..158052207)	503	4.98633	5	3	2	0.2	0.1	KIRREL	0	LOC646268	49626	KIRREL, KIRREL, KIRREL
chr1	+(158067666..158068225)	559	2.09286	9	6	3	0.333333	0.988	KIRREL	1822	LOC646268	33608
chr1	+(158150870..158151374)	504	2.09286	6	4	2	0.333333	0.933	CD1D	0	CD1A	72552	CD1D, CD1D, CD1D, CD1D
chr1	+(158218249..158218810)	561	0.961305	7	3	4	0.142857	0.029	CD1D	62033	CD1A	5116
chr1	+(158819272..158819963)	691	2.09286	6	2	4	0.333333	0.067	MNDA	2	PYHIN1	81378
chr1	+(158879336..158879883)	547	4.98633	5	3	2	0.2	0.1	MNDA	60066	PYHIN1	21458
chr1	+(158985435..158985937)	502	2.31764	9	6	3	0.333333	0.131	IFI16	0	AIM2	46337	IFI16, IFI16, IFI16
chr1	+(159332108..159332834)	726	4.98633	5	2	3	0.2	0.1	OR10J3	47659	OR10J1	76677
chr1	+(159797950..159798983)	1033	0.584709	16	7	9	0.125	0.0018019	SLAMF8	0	C1orf204	5280	SLAMF8, SLAMF8, SLAMF8
chr1	+(159842162..159842672)	510	4.98633	5	3	2	0.2	0.1	VSIG8	9715	CCDC19	0	CCDC19, CCDC19, CCDC19
chr1	+(159889707..159890228)	521	2.09286	6	3	3	0	0.65	CCDC19	19801	TAGLN2	0	TAGLN2, TAGLN2, TAGLN2
chr1	+(159905079..159905854)	775	0.584709	11	4	7	0.272727	0.003	TAGLN2	9795	IGSF9	0	IGSF9, IGSF9, IGSF9, IGSF9, IGSF9
chr1	+(159959506..159960057)	551	0.411553	10	6	4	0.2	0.381	SLAMF9	35462	PIGM	37404
chr1	+(160043686..160044273)	587	4.98633	5	2	3	0.2	0.1	KCNJ10	3635	KCNJ9	7086
chr1	+(160060036..160060608)	572	2.09286	6	4	2	0.333333	0.067	KCNJ9	824	IGSF8	521
chr1	+(160105030..160105784)	754	2.09286	7	3	4	0.142857	0.057	ATP1A2	0	ATP1A4	15567	ATP1A2, ATP1A2, ATP1A2
chr1	+(160390270..160391385)	1115	0.411553	18	12	6	0.333333	0.000373517	VANGL2	0	SLAMF6	63434	VANGL2, VANGL2, VANGL2
chr1	+(160393578..160394099)	521	4.98633	5	2	3	0.2	0.4	VANGL2	0	SLAMF6	60720	VANGL2, VANGL2, VANGL2
chr1	+(160519351..160520002)	651	4.98633	6	4	2	0.333333	0.067	SLAMF6	26299	CD84	0	CD84, CD84, CD84, CD84, CD84, CD84, CD84, CD84, CD84
chr1	+(160622920..160623590)	670	4.98633	6	2	4	0.333333	0.267	SLAMF1	5839	CD48	24945
chr1	+(160720365..160720924)	559	2.09286	6	3	3	0	0.05	SLAMF7	0	LY9	45003	SLAMF7, SLAMF7, SLAMF7
chr1	+(160777781..160778385)	604	0.961305	7	3	4	0.142857	0.029	LY9	0	CD244	21564	LY9, LY9, LY9
chr1	+(161198496..161199075)	579	4.98633	6	2	4	0.333333	0.267	TOMM40L	0	NR1I3	380	TOMM40L, TOMM40L, TOMM40L
chr1	+(161419990..161422144)	2154	1.83138e-05	117	65	52	0.111111	0.0410347	C1orf192	82326	FCGR2A	53060
chr1	+(161427834..161429689)	1855	5.18771e-06	121	65	56	0.0743802	0.0115538	C1orf192	90170	FCGR2A	45515
chr1	+(161435160..161436971)	1811	2.15013e-08	134	71	63	0.0597015	0.241305	C1orf192	97496	FCGR2A	38233
chr1	+(161499182..161499895)	713	2.09286	6	2	4	0.333333	0.067	HSPA6	2495	FCGR3A	11655
chr1	+(161581790..161582400)	610	3.63442	12	6	6	0	0.0546573	HSPA7	3449	FCGR3B	10587
chr1	+(161639796..161640520)	724	0.411553	12	8	4	0.333333	0.014	FCGR2B	0	RPL31P11	12974	FCGR2B, FCGR2B, FCGR2B, FCGR2B, FCGR2B, FCGR2B, FCGR2B, FCGR2B, FCGR2B, FCGR2B, FCGR2B
chr1	+(161952065..161952583)	518	4.98633	7	3	4	0.142857	0.029	ATF6	23213	OLFML2B	398
chr1	+(162364359..162365062)	703	0.411553	10	3	7	0.4	0.058	C1orf226	7751	SH2D1B	0	SH2D1B, SH2D1B
chr1	+(162657144..162657859)	715	0.961305	7	3	4	0.142857	0.029	DDR2	0	HSD17B7	102636	DDR2, DDR2, DDR2
chr1	+(162692843..162693582)	739	0.411553	8	3	5	0.25	0.018	DDR2	0	HSD17B7	66913	DDR2, DDR2, DDR2, DDR2, DDR2
chr1	+(162775271..162775997)	726	2.09286	6	4	2	0.333333	0.067	HSD17B7	0	C1orf110	48089	HSD17B7, HSD17B7, HSD17B7
chr1	+(163416468..163417195)	727	0.961305	7	3	4	0.142857	0.029	NUF2	90915	PBX1	1111606
chr1	+(163795552..163796553)	1001	1.38161e-17	59	22	37	0.254237	3.90663e-05	NUF2	469999	PBX1	732248
chr1	+(164528028..164529742)	1714	0.000132779	38	18	20	0.0526316	0.00357641	NUF2	1202475	PBX1	0	PBX1, PBX1, PBX1, PBX1
chr1	+(164659163..164659878)	715	4.98633	5	3	2	0.2	0.1	PBX1	0	LMX1A	511225	PBX1, PBX1, PBX1
chr1	+(164742765..164743316)	551	4.98633	5	2	3	0.2	0.4	PBX1	0	LMX1A	427787	PBX1, PBX1, PBX1
chr1	+(164747319..164748068)	749	2.09286	6	4	2	0.333333	0.067	PBX1	0	LMX1A	423035	PBX1, PBX1, PBX1
chr1	+(164760172..164760722)	550	0.961305	7	4	3	0.142857	0.029	PBX1	0	LMX1A	410381	PBX1, PBX1, PBX1
chr1	+(165010892..165011689)	797	0.961305	7	3	4	0.142857	0.029	PBX1	189847	LMX1A	159414
chr1	+(165359193..165359952)	759	0.411553	8	4	4	0	0.014	LMX1A	33241	RXRG	10206
chr1	+(165443249..165443752)	503	4.98633	6	4	2	0.333333	0.067	RXRG	28657	LOC400794	2326
chr1	+(165550417..165551111)	694	0.961305	9	6	3	0.333333	0.726	RXRG	135825	LOC400794	0	LOC400794, LOC400794
chr1	+(165551144..165551755)	611	0.174579	9	5	4	0.111111	0.008	RXRG	136552	LOC400794	0	LOC400794, LOC400794
chr1	+(165567425..165567957)	532	4.98633	8	5	3	0.25	0.393	LRRC52	34240	MGST3	32492
chr1	+(165814749..165815323)	574	4.84399	7	3	4	0.142857	0.029	UCK2	0	MIR3658	61834	UCK2, UCK2, UCK2
chr1	+(165827291..165828091)	800	0.174579	9	6	3	0.333333	0.012	UCK2	0	MIR3658	49066	UCK2, UCK2, UCK2
chr1	+(166055602..166056300)	698	2.09286	7	3	4	0.142857	0.2	MIR3658	178389	FAM78B	0	FAM78B, FAM78B, FAM78B
chr1	+(166809254..166810032)	778	0.961305	9	5	4	0.111111	0.278	POGK	0	TADA1	15716	POGK, POGK
chr1	+(167062920..167063443)	523	4.98633	6	3	3	0	0.35	GPA33	3052	DUSP27	643
chr1	+(167341164..167341711)	547	2.09286	6	3	3	0	0.05	POU2F1	0	CD247	58165	POU2F1, POU2F1, POU2F1, POU2F1, POU2F1, POU2F1, POU2F1, POU2F1
chr1	+(167395916..167396651)	735	4.98633	6	2	4	0.333333	0.267	POU2F1	0	CD247	3225	POU2F1, POU2F1, POU2F1, POU2F1, POU2F1
chr1	+(167399765..167400417)	652	2.09286	6	4	2	0.333333	0.067	POU2F1	3183	CD247	0	CD247, CD247, CD247
chr1	+(167578649..167579209)	560	4.98633	5	3	2	0.2	0.1	CREG1	55593	RCSD1	20264
chr1	+(167609890..167610481)	591	2.09286	6	2	4	0.333333	0.067	RCSD1	0	MPZL1	80705	RCSD1, RCSD1, RCSD1
chr1	+(168099072..168099857)	785	0.411553	8	5	3	0.25	0.018	DCAF6	53989	GPR161	0	GPR161, GPR161
chr1	+(168132664..168133409)	745	2.09286	6	4	2	0.333333	0.067	GPR161	27040	TIPRL	14761
chr1	+(168262161..168262728)	567	2.09286	6	2	4	0.333333	0.067	TBX19	0	MIR557	82033	TBX19, TBX19, TBX19
chr1	+(168351121..168351836)	715	2.09286	6	2	4	0.333333	0.067	MIR557	6262	XCL2	158166
chr1	+(169060532..169061038)	506	0.961305	7	3	4	0.142857	0.029	MGC4473	298406	ATP1B1	14908
chr1	+(169076769..169078060)	1291	0.00617502	17	8	9	0.0588235	0.0104607	ATP1B1	0	NME7	23708	ATP1B1, ATP1B1, ATP1B1
chr1	+(169193054..169193657)	603	3.14862	12	8	4	0.333333	0.996711	ATP1B1	91094	NME7	0	NME7, NME7, NME7, NME7, NME7
chr1	+(169337476..169338276)	800	0.174579	9	6	3	0.333333	0.012	BLZF1	0	C1orf114	25837	BLZF1, BLZF1
chr1	+(169563585..169564357)	772	2.09286	6	2	4	0.333333	0.067	F5	7816	SELP	0	SELP, SELP, SELP
chr1	+(169778830..169779586)	756	2.09286	6	4	2	0.333333	0.067	C1orf112	0	SCYL3	42217	C1orf112, C1orf112, C1orf112
chr1	+(170308882..170309404)	522	4.98633	5	3	2	0.2	0.1	LOC284688	55533	GORAB	191858
chr1	+(170338437..170338992)	555	4.98633	5	3	2	0.2	0.1	LOC284688	85088	GORAB	162270
chr1	+(170538504..170539057)	553	4.98633	5	2	3	0.2	0.1	GORAB	15530	PRRX1	94255
chr1	+(171328385..171329104)	719	2.09286	6	4	2	0.333333	0.067	TOP1P1	17922	BAT2L2	125561
chr1	+(171466965..171467537)	572	2.09286	7	4	3	0.142857	0.2	BAT2L2	0	MYOC	137019	BAT2L2, BAT2L2
chr1	+(171592834..171593374)	540	4.98633	5	2	3	0.2	0.1	BAT2L2	30184	MYOC	11182
chr1	+(171605303..171605987)	684	4.84399	8	4	4	0	0.757	BAT2L2	42653	MYOC	0	MYOC, MYOC, MYOC
chr1	+(171614744..171615358)	614	0.069742	10	6	4	0.2	0.01	BAT2L2	52094	MYOC	0	MYOC, MYOC, MYOC
chr1	+(171750311..171751054)	743	0.827696	11	5	6	0.0909091	0.00308495	VAMP4	38932	METTL13	0	METTL13, METTL13, METTL13, METTL13
chr1	+(171751310..171752045)	735	2.09286	7	3	4	0.142857	0.2	METTL13	0	DNM3	58575	METTL13, METTL13, METTL13, METTL13, METTL13, METTL13
chr1	+(171794029..171794826)	797	2.31764	11	7	4	0.272727	0.885	METTL13	27173	DNM3	15794
chr1	+(172418435..172418959)	524	2.09286	6	2	4	0.333333	0.067	PIGC	5205	C1orf9	83300	C1orf105, C1orf105, C1orf105
chr1	+(172419041..172419602)	561	2.31764	10	7	3	0.4	0.033	PIGC	5811	C1orf9	82657	C1orf105, C1orf105, C1orf105
chr1	+(172608603..172609122)	519	4.98633	6	3	3	0	0.05	C1orf9	27630	FASLG	19062
chr1	+(173121938..173122562)	624	4.98633	5	3	2	0.2	0.1	TNFSF18	101835	TNFSF4	30307
chr1	+(173854800..173855333)	533	2.09286	6	4	2	0.333333	0.067	ZBTB37	0	SERPINC1	17608	ZBTB37, ZBTB37, ZBTB37
chr1	+(173963397..173963900)	503	0.961305	7	4	3	0.142857	0.971	RC3H1	1187	RABGAP1L	164733
chr1	+(174631397..174632073)	676	2.09286	6	2	4	0.333333	0.067	GPR52	212714	CACYBP	336497	RABGAP1L, RABGAP1L, RABGAP1L
chr1	+(174887311..174887859)	548	4.98633	5	3	2	0.2	0.1	GPR52	468628	CACYBP	80711	RABGAP1L, RABGAP1L, RABGAP1L, RABGAP1L, RABGAP1L
chr1	+(174968498..174969088)	590	4.98633	5	2	3	0.2	0.1	GPR52	549815	CACYBP	0	CACYBP, CACYBP, CACYBP
chr1	+(175010883..175011410)	527	0.961305	7	4	3	0.142857	0.029	MRPS14	18292	TNN	25583
chr1	+(175586152..175586738)	586	4.98633	5	2	3	0.2	0.1	KIAA0040	423923	TNR	0	TNR, TNR
chr1	+(175648719..175649296)	577	4.98633	6	4	2	0.333333	0.4	KIAA0040	486490	TNR	0	TNR, TNR
chr1	+(175712238..175712750)	512	4.98633	5	2	3	0.2	0.1	KIAA0040	550009	TNR	0	TNR, TNR
chr1	+(175752074..175752628)	554	4.98633	5	2	3	0.2	0.1	TNR	39322	RFWD2	161338
chr1	+(175826801..175827383)	582	4.98633	5	3	2	0.2	0.6	TNR	114049	RFWD2	86583
chr1	+(175834775..175835362)	587	4.98633	5	3	2	0.2	0.4	TNR	122023	RFWD2	78604
chr1	+(175856678..175857207)	529	4.98633	5	3	2	0.2	0.4	TNR	143926	RFWD2	56759
chr1	+(176873487..176874024)	537	4.98633	5	2	3	0.2	0.4	PAPPA2	61517	ASTN1	0	ASTN1, ASTN1, ASTN1, ASTN1, ASTN1
chr1	+(177811450..177811968)	518	2.09286	6	2	4	0.333333	0.733	FAM5B	559892	SEC16B	86273
chr1	+(178025153..178025690)	537	4.98633	5	3	2	0.2	0.1	LOC730102	18011	LOC100302401	34952
chr1	+(178063707..178064236)	529	4.98633	5	2	3	0.2	0.1	RASAL2	0	C1orf49	417975	RASAL2, RASAL2, RASAL2
chr1	+(178100232..178100809)	577	4.98633	5	2	3	0.2	0.4	RASAL2	0	C1orf49	381402	RASAL2, RASAL2, RASAL2
chr1	+(178505620..178506420)	800	1.13401	13	6	7	0.0769231	0.00332094	C1orf49	12985	C1orf220	5510
chr1	+(178510480..178511099)	619	2.09286	6	4	2	0.333333	0.067	C1orf49	17845	C1orf220	831
chr1	+(178566225..178566783)	558	2.09286	6	3	3	0	0.05	C1orf220	48201	RALGPS2	127516
chr1	+(178944213..178944724)	511	2.09286	9	6	3	0.333333	0.988	ANGPTL1	103998	FAM20B	50349
chr1	+(179051612..179052314)	702	2.09286	6	2	4	0.333333	0.067	TOR3A	0	ABL2	16147	TOR3A, TOR3A, TOR3A
chr1	+(179520990..179521533)	543	4.98633	5	2	3	0.2	0.9	C1orf125	0	NPHS2	0	C1orf125, NPHS2, C1orf125, NPHS2, C1orf125, NPHS2
chr1	+(179557728..179558283)	555	2.09286	6	3	3	0	0.05	NPHS2	12644	TDRD5	2464
chr1	+(179851515..179852331)	816	0.0327713	16	6	10	0.25	0.00119462	TOR1AIP1	0	CEP350	71576	TOR1AIP1, TOR1AIP1, TOR1AIP1, TOR1AIP1
chr1	+(180046602..180047957)	1355	4.98633	10	5	5	0	0.00451172	CEP350	0	QSOX1	76010	CEP350, CEP350, CEP350
chr1	+(180163539..180164212)	673	0.961305	7	4	3	0.142857	0.029	QSOX1	0	FLJ23867	2931	QSOX1, QSOX1, QSOX1, QSOX1, QSOX1
chr1	+(180174003..180174513)	510	4.98633	5	2	3	0.2	0.9	FLJ23867	4144	LHX4	24928
chr1	+(180184944..180185730)	786	4.84399	10	6	4	0.2	0.086	FLJ23867	15085	LHX4	13711
chr1	+(180190634..180191274)	640	4.98633	5	2	3	0.2	0.1	FLJ23867	20775	LHX4	8167
chr1	+(180201628..180202196)	568	4.98633	5	2	3	0.2	0.9	LHX4	0	ACBD6	55155	LHX4, LHX4, LHX4
chr1	+(180221932..180222577)	645	2.31764	8	5	3	0.25	0.018	LHX4	0	ACBD6	34774	LHX4, LHX4, LHX4
chr1	+(180903623..180904365)	742	2.09286	6	2	4	0.333333	0.067	KIAA1614	0	STX6	37810	KIAA1614, KIAA1614, KIAA1614
chr1	+(180991478..180991986)	508	2.09286	6	3	3	0	0.05	KIAA1614	76239	STX6	0	STX6, STX6, STX6, STX6
chr1	+(181067754..181068339)	585	4.98633	5	3	2	0.2	0.1	IER5	7775	CACNA1E	384376
chr1	+(181108154..181108948)	794	0.961305	9	3	6	0.333333	0.726	IER5	48175	CACNA1E	343767
chr1	+(181111334..181111975)	641	0.961305	10	4	6	0.2	0.381	IER5	51355	CACNA1E	340740
chr1	+(181303937..181304519)	582	4.98633	5	3	2	0.2	0.4	IER5	243958	CACNA1E	148196
chr1	+(181454874..181455421)	547	2.09286	6	4	2	0.333333	0.067	CACNA1E	0	ZNF648	568283	CACNA1E, CACNA1E, CACNA1E
chr1	+(181515026..181515604)	578	4.98633	5	2	3	0.2	0.4	CACNA1E	0	ZNF648	508100	CACNA1E, CACNA1E, CACNA1E
chr1	+(181707722..181708318)	596	2.09286	8	5	3	0.25	0.393	CACNA1E	0	ZNF648	315386	CACNA1E, CACNA1E, CACNA1E
chr1	+(181943701..181944341)	640	0.411553	8	4	4	0	0.014	CACNA1E	172986	ZNF648	79363
chr1	+(182572980..182573863)	883	0.961305	16	8	8	0	0.299755	RNASEL	16872	RGS16	0	RGS16, RGS16, RGS16, RGS16
chr1	+(182584888..182585593)	705	2.09286	9	3	6	0.333333	0.012	LOC284648	0	RGS8	30198	LOC284648, LOC284648
chr1	+(182585894..182586624)	730	0.411553	8	5	3	0.25	0.018	LOC284648	130	RGS8	29167
chr1	+(182641125..182641761)	636	4.98633	5	2	3	0.2	0.1	LOC284648	55361	RGS8	0	RGS8, RGS8, RGS8, RGS8
chr1	+(182679750..182680290)	540	0.411553	10	4	6	0.2	0.457	RGS8	37683	NPL	81103
chr1	+(182686969..182687539)	570	4.98633	5	3	2	0.2	0.1	RGS8	44902	NPL	73854
chr1	+(182937059..182937801)	742	2.09286	6	2	4	0.333333	0.067	C1orf14	14506	LAMC1	54793
chr1	+(182991125..182992242)	1117	0.00617502	21	8	13	0.238095	0.00456504	C1orf14	68572	LAMC1	352
chr1	+(182992967..182993767)	800	0.194702	13	8	5	0.230769	0.0716175	LAMC1	0	LAMC2	161406	LAMC1, LAMC1, LAMC1
chr1	+(183031643..183032387)	744	2.09286	6	2	4	0.333333	0.067	LAMC1	0	LAMC2	122786	LAMC1, LAMC1, LAMC1
chr1	+(183047252..183047940)	688	2.09286	6	3	3	0	0.05	LAMC1	0	LAMC2	107233	LAMC1, LAMC1, LAMC1
chr1	+(183241237..183241753)	516	4.98633	6	3	3	0	0.1	LAMC2	26975	NMNAT2	0	NMNAT2, NMNAT2, NMNAT2, NMNAT2, NMNAT2
chr1	+(183247325..183248592)	1267	0.00353627	33	13	20	0.212121	0.0254263	LAMC2	33063	NMNAT2	0	NMNAT2, NMNAT2, NMNAT2, NMNAT2, NMNAT2
chr1	+(183251284..183252073)	789	1.13401	11	6	5	0.0909091	0.0223049	LAMC2	37022	NMNAT2	0	NMNAT2, NMNAT2, NMNAT2, NMNAT2, NMNAT2
chr1	+(183324489..183324997)	508	2.31764	9	4	5	0.111111	0.016	LAMC2	110227	NMNAT2	0	NMNAT2, NMNAT2, NMNAT2
chr1	+(183378383..183379140)	757	0.961305	8	5	3	0.25	0.018	LAMC2	164121	NMNAT2	0	NMNAT2, NMNAT2, NMNAT2
chr1	+(183439751..183440551)	800	2.09286	12	6	6	0	0.998026	NMNAT2	52014	SMG7	954
chr1	+(183675480..183676009)	529	4.98633	5	2	3	0.2	0.4	APOBEC4	53032	GLT25D2	228956	RGL1, RGL1
chr1	+(183774573..183775158)	585	2.09286	6	2	4	0.333333	0.067	APOBEC4	152125	GLT25D2	129807	RGL1, RGL1, RGL1
chr1	+(184119740..184120387)	647	0.961305	8	4	4	0	0.9	TSEN15	76396	C1orf21	235762
chr1	+(184342346..184342929)	583	4.98633	6	2	4	0.333333	0.067	TSEN15	299002	C1orf21	13220
chr1	+(185285821..185286601)	780	2.09286	7	4	3	0.142857	0.314	C1orf26	24908	IVNS1ABP	0	IVNS1ABP, IVNS1ABP
chr1	+(185662610..185663281)	671	4.98633	5	2	3	0.2	0.1	IVNS1ABP	376149	HMCN1	40401
chr1	+(186343493..186344079)	586	0.961305	7	3	4	0.142857	0.029	HMCN1	183408	MIR548F1	0	TPR, MIR548F1, TPR, MIR548F1, TPR
chr1	+(186344511..186345270)	759	0.411553	9	5	4	0.111111	0.008	HMCN1	184426	MIR548F1	0	MIR548F1, C1orf27, MIR548F1, C1orf27, C1orf27, C1orf27
chr1	+(187377056..187377671)	615	4.98633	5	2	3	0.2	0.1	PLA2G4A	418943	FAM5C	2689125
chr1	+(187555237..187555922)	685	0.961305	8	3	5	0.25	0.286	PLA2G4A	597124	FAM5C	2510874
chr1	+(187703373..187704173)	800	0.0327713	11	6	5	0.0909091	0.00308495	PLA2G4A	745260	FAM5C	2362623
chr1	+(188783057..188783613)	556	2.09286	7	3	4	0.142857	0.8	PLA2G4A	1824944	FAM5C	1283183
chr1	+(188826296..188826814)	518	4.98633	6	4	2	0.333333	0.067	PLA2G4A	1868183	FAM5C	1239982
chr1	+(188849157..188849957)	800	0.174579	9	5	4	0.111111	0.008	PLA2G4A	1891044	FAM5C	1216839
chr1	+(188851845..188852823)	978	0.0111806	18	8	10	0.111111	0.000505341	PLA2G4A	1893732	FAM5C	1213973
chr1	+(188856048..188857462)	1414	1.99119e-09	53	28	25	0.0566038	0.146577	PLA2G4A	1897935	FAM5C	1209334
chr1	+(188870382..188871206)	824	0.174579	10	3	7	0.4	0.008	PLA2G4A	1912269	FAM5C	1195590
chr1	+(188871982..188872641)	659	2.09286	6	2	4	0.333333	0.067	PLA2G4A	1913869	FAM5C	1194155
chr1	+(188906147..188906947)	800	4.98633	9	4	5	0.111111	0.992	PLA2G4A	1948034	FAM5C	1159849
chr1	+(189215932..189216608)	676	2.09286	6	2	4	0.333333	0.067	PLA2G4A	2257819	FAM5C	850188
chr1	+(189318615..189319303)	688	4.98633	5	2	3	0.2	0.1	PLA2G4A	2360502	FAM5C	747493
chr1	+(189771271..189771910)	639	4.98633	5	2	3	0.2	0.1	PLA2G4A	2813158	FAM5C	294886
chr1	+(191152783..191153290)	507	4.98633	5	2	3	0.2	0.1	LOC440704	381995	RGS18	974301
chr1	+(191242517..191243317)	800	0.961305	8	3	5	0.25	0.5	LOC440704	471729	RGS18	884274
chr1	+(192559899..192560638)	739	2.09286	6	4	2	0.333333	0.067	RGS1	10740	RGS13	44643
chr1	+(193186471..193186975)	504	2.09286	6	4	2	0.333333	0.067	B3GALT2	30728	KCNT2	3007937	CDC73, CDC73, CDC73
chr1	+(193297273..193298152)	879	0.0384405	16	11	5	0.375	0.000918396	B3GALT2	141530	KCNT2	2896760
chr1	+(193311735..193312390)	655	4.98633	5	2	3	0.2	0.1	B3GALT2	155992	KCNT2	2882522
chr1	+(194999654..195000275)	621	4.98633	6	3	3	0	0.35	B3GALT2	1843911	KCNT2	1194637
chr1	+(195547938..195548485)	547	4.98633	5	2	3	0.2	0.1	B3GALT2	2392195	KCNT2	646427
chr1	+(196619252..196620052)	800	0.00737042	15	6	9	0.2	0.00109152	KCNT2	41753	CFH	955
chr1	+(198126493..198127144)	651	0.584709	12	8	4	0.333333	0.533	NEK7	0	ATP6V1G3	365207	NEK7, NEK7
chr1	+(198127948..198128650)	702	0.961305	9	5	4	0.111111	0.548	NEK7	0	ATP6V1G3	363701	NEK7, NEK7
chr1	+(198215295..198215808)	513	4.98633	5	3	2	0.2	0.9	NEK7	0	ATP6V1G3	276543	NEK7, NEK7, NEK7
chr1	+(198905981..198906871)	890	0.0327713	11	4	7	0.272727	0.082	MIR181A1	77699	NR5A2	1089898
chr1	+(199987557..199988278)	721	2.09286	8	5	3	0.25	0.018	MIR181A1	1159275	NR5A2	8491
chr1	+(200005159..200005685)	526	4.84399	8	4	4	0	0.171	NR5A2	0	FAM58B	176970	NR5A2, NR5A2, NR5A2, NR5A2, NR5A2
chr1	+(200032950..200033616)	666	4.98633	5	2	3	0.2	0.1	NR5A2	0	FAM58B	149039	NR5A2, NR5A2, NR5A2, NR5A2, NR5A2
chr1	+(200290057..200290815)	758	0.411553	11	4	7	0.272727	0.003	FAM58B	106414	ZNF281	84604
chr1	+(200366343..200367143)	800	2.09286	8	5	3	0.25	0.607	FAM58B	182700	ZNF281	8276
chr1	+(200422476..200422992)	516	4.84399	7	3	4	0.142857	0.029	ZNF281	43310	KIF14	97632
chr1	+(200427863..200428663)	800	0.961305	7	4	3	0.142857	0.029	ZNF281	48697	KIF14	91961
chr1	+(200944280..200945034)	754	2.09286	10	5	5	0	0.173604	C1orf106	59416	KIF21B	0	KIF21B, KIF21B, KIF21B
chr1	+(201104549..201105301)	752	4.84399	7	4	3	0.142857	0.029	CACNA1S	22855	TMEM9	0	TMEM9, TMEM9, TMEM9
chr1	+(201254151..201254847)	696	0.411553	9	6	3	0.333333	0.012	PKP1	0	TNNT2	73294	PKP1, PKP1, PKP1, PKP1, PKP1
chr1	+(201336278..201336991)	713	0.584709	10	7	3	0.4	0.008	PKP1	34157	TNNT2	0	TNNT2, TNNT2, TNNT2, TNNT2, TNNT2, TNNT2, TNNT2, TNNT2, TNNT2
chr1	+(201352629..201353247)	618	0.174579	10	4	6	0.2	0.943	TNNT2	5824	LAD1	0	LAD1, LAD1, LAD1
chr1	+(201363566..201364356)	790	2.09286	8	4	4	0	0.1	TNNT2	16761	LAD1	0	LAD1, LAD1, LAD1
chr1	+(201397035..201397800)	765	1.13401	9	3	6	0.333333	0.012	TNNI1	6161	PHLDA3	36821
chr1	+(201417218..201417991)	773	2.09286	10	4	6	0.2	0.005	TNNI1	26344	PHLDA3	16630
chr1	+(201423185..201423832)	647	4.98633	5	3	2	0.2	0.1	TNNI1	32311	PHLDA3	10789
chr1	+(201458354..201459148)	794	0.411553	8	4	4	0	0.014	PHLDA3	20055	CSRP1	0	CSRP1, CSRP1, CSRP1, CSRP1, CSRP1, CSRP1, CSRP1, CSRP1, CSRP1
chr1	+(201563832..201564343)	511	4.98633	5	3	2	0.2	0.1	RPS10P7	74112	NAV1	53106
chr1	+(201618953..201619719)	766	2.09286	6	4	2	0.333333	0.067	NAV1	0	MIR1231	158019	NAV1, NAV1, NAV1
chr1	+(201625213..201625906)	693	0.961305	8	4	4	0	0.171	NAV1	0	MIR1231	151832	NAV1, NAV1, NAV1
chr1	+(201652455..201653203)	748	2.09286	9	5	4	0.111111	0.095	NAV1	0	MIR1231	124535	NAV1, NAV1, NAV1
chr1	+(201659180..201659694)	514	4.98633	6	3	3	0	0.05	NAV1	0	MIR1231	118044	NAV1, NAV1, NAV1
chr1	+(201672166..201672694)	528	2.09286	6	2	4	0.333333	0.067	NAV1	0	MIR1231	105044	NAV1, NAV1, NAV1
chr1	+(201678502..201679017)	515	4.98633	5	2	3	0.2	0.1	NAV1	0	MIR1231	98721	NAV1, NAV1, NAV1
chr1	+(201798445..201798947)	502	4.98633	6	2	4	0.333333	0.933	IPO9	0	SHISA4	58849	IPO9, IPO9, IPO9
chr1	+(201817283..201817832)	549	2.09286	6	4	2	0.333333	0.067	IPO9	0	SHISA4	39964	IPO9, IPO9, IPO9
chr1	+(201925664..201926266)	602	2.09286	6	2	4	0.333333	0.067	TIMM17A	0	RNPEP	25499	TIMM17A, TIMM17A, TIMM17A
chr1	+(201987507..201988796)	1289	0.961305	16	8	8	0	0.735694	ELF3	1192	GPR37L1	103232
chr1	+(202044688..202045336)	648	3.32039	13	9	4	0.384615	0.999	ELF3	58373	GPR37L1	46692
chr1	+(202057050..202057822)	772	1.13401	9	4	5	0.111111	0.452	ELF3	70735	GPR37L1	34206
chr1	+(202079413..202079921)	508	4.98633	5	3	2	0.2	0.1	ELF3	93098	GPR37L1	12107
chr1	+(202129955..202130535)	580	1.13401	9	3	6	0.333333	0.012	PTPN7	204	PTPRVP	6643
chr1	+(202138944..202139470)	526	4.98633	5	2	3	0.2	0.1	PTPRVP	0	LGR6	23647	PTPRVP, PTPRVP
chr1	+(202144548..202145252)	704	0.961305	9	6	3	0.333333	0.274	PTPRVP	0	LGR6	17865	PTPRVP, PTPRVP
chr1	+(202153660..202154231)	571	4.84399	9	5	4	0.111111	0.095	PTPRVP	0	LGR6	8886	PTPRVP, PTPRVP
chr1	+(202190907..202191500)	593	2.09286	6	2	4	0.333333	0.067	LGR6	0	UBE2T	109284	LGR6, LGR6, LGR6, LGR6, LGR6, LGR6, LGR6
chr1	+(202317522..202318322)	800	2.09286	9	4	5	0.111111	0.278	UBE2T	6428	PPP1R12B	0	PPP1R12B, PPP1R12B, PPP1R12B, PPP1R12B, PPP1R12B, PPP1R12B, PPP1R12B, PPP1R12B, PPP1R12B, PPP1R12B
chr1	+(202443555..202444106)	551	2.09286	6	4	2	0.333333	0.067	PPP1R12B	0	SYT2	115618	PPP1R12B, PPP1R12B, PPP1R12B, PPP1R12B, PPP1R12B
chr1	+(202593781..202594348)	567	1.13401	13	7	6	0.0769231	0.665882	PPP1R12B	36084	SYT2	0	SYT2, SYT2, SYT2
chr1	+(202618061..202618661)	600	2.09286	6	2	4	0.333333	0.067	PPP1R12B	60364	SYT2	0	SYT2, SYT2
chr1	+(202780145..202780829)	684	2.09286	7	4	3	0.142857	0.029	KDM5B	2596	LOC148709	50052
chr1	+(202826764..202827288)	524	4.98633	6	3	3	0	0.95	KDM5B	49215	LOC148709	3593
chr1	+(202998357..202999057)	700	0.961305	7	3	4	0.142857	0.029	TMEM183B	5689	PPFIA4	21253
chr1	+(203058134..203058915)	781	2.09286	9	5	4	0.111111	0.635	MYOG	2757	ADORA1	37920
chr1	+(203168995..203169599)	604	4.98633	5	2	3	0.2	0.1	CHI3L1	13073	CHIT1	15607
chr1	+(203192415..203192926)	511	2.09286	6	3	3	0	0.05	CHI3L1	36493	CHIT1	0	CHIT1, CHIT1, CHIT1
chr1	+(203270101..203270602)	501	4.98633	5	3	2	0.2	0.1	CHIT1	71241	LOC730227	0	LOC730227, LOC730227, LOC730227
chr1	+(203295185..203295723)	538	4.98633	5	3	2	0.2	0.1	BTG2	16456	FMOD	14028
chr1	+(203464950..203465543)	593	2.09286	6	4	2	0.333333	0.067	OPTC	0	ATP2B4	130384	OPTC, OPTC, OPTC, OPTC
chr1	+(203473459..203474259)	800	0.961305	8	3	5	0.25	0.286	OPTC	0	ATP2B4	121668	OPTC, OPTC
chr1	+(203571425..203572034)	609	4.98633	6	4	2	0.333333	0.267	OPTC	93348	ATP2B4	23893
chr1	+(203580489..203581049)	560	4.98633	5	2	3	0.2	0.9	OPTC	102412	ATP2B4	14878
chr1	+(204070798..204071316)	518	4.98633	5	2	3	0.2	0.4	SOX13	0	ETNK2	28873	SOX13, SOX13
chr1	+(204073086..204073717)	631	3.32039	10	4	6	0.2	0.057	SOX13	0	ETNK2	26472	SOX13, SOX13
chr1	+(204106909..204107432)	523	4.98633	6	4	2	0.333333	0.067	SOX13	10038	ETNK2	0	ETNK2, ETNK2, ETNK2
chr1	+(204110076..204110852)	776	2.09286	10	3	7	0.4	0.5	SOX13	13205	ETNK2	0	ETNK2, ETNK2, ETNK2
chr1	+(204114772..204115301)	529	4.98633	6	3	3	0	0.35	SOX13	17901	ETNK2	0	ETNK2, ETNK2, ETNK2
chr1	+(204147642..204148426)	784	2.09286	8	3	5	0.25	0.5	REN	12177	KISS1	11042
chr1	+(204159579..204160268)	689	0.174579	11	5	6	0.0909091	0.0501741	REN	24114	KISS1	0	KISS1, KISS1, KISS1
chr1	+(204171829..204172499)	670	0.00617502	16	7	9	0.125	0.395648	KISS1	6210	GOLT1A	0	GOLT1A, GOLT1A, GOLT1A
chr1	+(204291945..204292745)	800	2.09286	8	4	4	0	0.557	GOLT1A	108725	PLEKHA6	0	PLEKHA6, PLEKHA6
chr1	+(204338017..204338719)	702	0.961305	8	3	5	0.25	0.018	PLEKHA6	8973	LOC127841	0	LOC127841, LOC127841
chr1	+(204341094..204341894)	800	2.09286	6	4	2	0.333333	0.067	LOC127841	2247	PPP1R15B	30597
chr1	+(204409008..204409628)	620	4.98633	8	4	4	0	0.829	PPP1R15B	28064	PIK3C2B	0	PIK3C2B, PIK3C2B, PIK3C2B
chr1	+(204418659..204419173)	514	4.84399	8	5	3	0.25	0.286	PPP1R15B	37715	PIK3C2B	0	PIK3C2B, PIK3C2B, PIK3C2B
chr1	+(204486328..204487089)	761	2.09286	8	5	3	0.25	0.714	MDM4	0	LRRN2	99213	MDM4, MDM4, MDM4
chr1	+(204551215..204551729)	514	2.09286	7	3	4	0.142857	0.029	MDM4	23967	LRRN2	34573
chr1	+(204609602..204610339)	737	4.98633	5	3	2	0.2	0.1	MDM4	82354	LRRN2	0	LRRN2, LRRN2, LRRN2
chr1	+(204721770..204722374)	604	4.98633	5	3	2	0.2	0.1	LRRN2	67173	NFASC	75407
chr1	+(204725182..204725792)	610	0.961305	10	3	7	0.4	0.133	LRRN2	70585	NFASC	71989
chr1	+(204944919..204945422)	503	4.98633	6	2	4	0.333333	0.067	NFASC	0	CNTN2	66917	NFASC, NFASC, NFASC, NFASC, NFASC, NFASC, NFASC, NFASC, NFASC, NFASC, NFASC, NFASC, NFASC
chr1	+(205017830..205018499)	669	2.09286	6	3	3	0	0.05	CNTN2	0	TMEM81	33757	CNTN2, CNTN2
chr1	+(205028331..205028843)	512	4.84399	7	3	4	0.142857	0.029	CNTN2	0	TMEM81	23413	CNTN2, CNTN2, CNTN2
chr1	+(205052581..205053226)	645	4.98633	5	3	2	0.2	0.1	CNTN2	5443	TMEM81	0	TMEM81, TMEM81, TMEM81
chr1	+(205114550..205115162)	612	2.09286	6	4	2	0.333333	0.067	RBBP5	23400	DSTYK	0	DSTYK, DSTYK, DSTYK
chr1	+(205209209..205209854)	645	0.411553	8	3	5	0.25	0.018	TMCC2	0	NUAK2	61336	TMCC2, TMCC2, TMCC2
chr1	+(205216791..205217437)	646	2.09286	6	2	4	0.333333	0.067	TMCC2	0	NUAK2	53753	TMCC2, TMCC2, TMCC2
chr1	+(205235219..205235922)	703	2.09286	6	3	3	0	0.05	TMCC2	0	NUAK2	35268	TMCC2, TMCC2, TMCC2
chr1	+(205251415..205252215)	800	0.174579	10	7	3	0.4	0.258	TMCC2	8944	NUAK2	18975
chr1	+(205270082..205270606)	524	4.98633	5	2	3	0.2	0.1	TMCC2	27611	NUAK2	584
chr1	+(205308066..205308866)	800	0.411553	12	5	7	0.166667	0.284882	NUAK2	17183	KLHDC8A	0	KLHDC8A, KLHDC8A, KLHDC8A
chr1	+(205400078..205400610)	532	4.98633	6	3	3	0	0.05	LEMD1	8864	MIR135B	16819
chr1	+(205414314..205414844)	530	2.09286	10	7	3	0.4	0.667	LEMD1	23100	MIR135B	2585
chr1	+(205420106..205420671)	565	4.98633	5	2	3	0.2	0.1	MIR135B	2580	CDK18	53012
chr1	+(205717922..205718699)	777	4.98633	5	3	2	0.2	0.1	SLC45A3	68292	NUCKS1	0	NUCKS1, NUCKS1, NUCKS1
chr1	+(205779723..205780815)	1092	0.961305	13	6	7	0.0769231	0.0580416	RAB7L1	35113	SLC41A1	0	SLC41A1, SLC41A1
chr1	+(205797267..205798067)	800	0.069186	12	4	8	0.333333	0.00328926	SLC41A1	15106	PM20D1	0	PM20D1, PM20D1, PM20D1
chr1	+(205882207..205882821)	614	4.98633	8	5	3	0.25	0.982	PM20D1	62931	SLC26A9	0	SLC26A9, SLC26A9, SLC26A9
chr1	+(205895483..205896153)	670	0.961305	8	5	3	0.25	0.607	PM20D1	76207	SLC26A9	0	SLC26A9, SLC26A9, SLC26A9, SLC26A9, SLC26A9
chr1	+(206229030..206229657)	627	4.98633	9	4	5	0.111111	0.008	AVPR1B	0	C1orf186	9214	AVPR1B, AVPR1B, AVPR1B
chr1	+(206488275..206488819)	544	4.98633	5	2	3	0.2	0.1	CTSE	156171	SRGAP2	27380
chr1	+(206620786..206621414)	628	2.31764	10	4	6	0.2	0.005	SRGAP2	0	IKBKE	22171	SRGAP2, SRGAP2, SRGAP2, SRGAP2, SRGAP2, SRGAP2, SRGAP2
chr1	+(206650048..206650848)	800	0.411553	10	4	6	0.2	0.457	IKBKE	0	RASSF5	30030	IKBKE, IKBKE, IKBKE, IKBKE, IKBKE, IKBKE, IKBKE
chr1	+(206669216..206669733)	517	2.09286	6	2	4	0.333333	0.067	IKBKE	0	RASSF5	11145	IKBKE, IKBKE, IKBKE, IKBKE, IKBKE, IKBKE
chr1	+(206700639..206701170)	531	4.98633	8	3	5	0.25	0.286	RASSF5	0	LGTN	63803	RASSF5, RASSF5, RASSF5, RASSF5, RASSF5
chr1	+(206711040..206711697)	657	4.98633	6	4	2	0.333333	0.267	RASSF5	0	LGTN	53276	RASSF5, RASSF5, RASSF5, RASSF5, RASSF5
chr1	+(206715593..206716105)	512	4.98633	5	2	3	0.2	0.1	RASSF5	0	LGTN	48868	RASSF5, RASSF5, RASSF5, RASSF5, RASSF5
chr1	+(206743036..206743784)	748	0.174579	9	5	4	0.111111	0.008	RASSF5	0	LGTN	21189	RASSF5, RASSF5, RASSF5, RASSF5, RASSF5, RASSF5, RASSF5
chr1	+(206776116..206776802)	686	4.84399	11	4	7	0.272727	0.606	RASSF5	13500	LGTN	0	LGTN, LGTN, LGTN
chr1	+(206903358..206903934)	576	4.98633	5	2	3	0.2	0.6	MAPKAPK2	0	IL10	37013	MAPKAPK2, MAPKAPK2, MAPKAPK2, MAPKAPK2, MAPKAPK2
chr1	+(207010867..207011586)	719	0.174579	9	4	5	0.111111	0.008	IL19	0	IL20	27567	IL19, IL19, IL19, IL19, IL19
chr1	+(207182378..207182898)	520	4.98633	6	2	4	0.333333	0.067	FCAMR	38408	C1orf116	8967
chr1	+(207226538..207227595)	1057	0.411553	14	9	5	0.285714	0.0477904	YOD1	2116	PFKFB2	0	PFKFB2, PFKFB2, PFKFB2
chr1	+(207643087..207643807)	720	2.09286	6	3	3	0	0.05	CR2	0	CR1	25665	CR2, CR2, CR2, CR2, CR2
chr1	+(207675820..207676620)	800	0.174579	9	3	6	0.333333	0.012	CR1	0	CR1L	141837	CR1, CR1, CR1, CR1, CR1
chr1	+(207925790..207926562)	772	0.174579	12	5	7	0.166667	0.467642	CD46	0	MIR29C	48634	CD46, CD46, CD46, CD46, CD46, CD46, CD46, CD46, CD46, CD46, CD46, CD46, CD46, CD46, CD46, CD46, CD46
chr1	+(207986543..207987200)	657	0.411553	9	6	3	0.333333	0.024	MIR29B2	10675	LOC148696	4523
chr1	+(208023463..208023995)	532	4.98633	5	3	2	0.2	0.9	LOC148696	27522	CD34	35887
chr1	+(208258391..208258928)	537	4.98633	5	3	2	0.2	0.1	CD34	173708	PLXNA2	0	PLXNA2, PLXNA2, PLXNA2
chr1	+(208348383..208348916)	533	2.31764	9	3	6	0.333333	0.726	CD34	263700	PLXNA2	0	PLXNA2, PLXNA2, PLXNA2
chr1	+(208355452..208356030)	578	4.98633	6	2	4	0.333333	0.067	CD34	270769	PLXNA2	0	PLXNA2, PLXNA2, PLXNA2
chr1	+(208376494..208377086)	592	2.09286	7	4	3	0.142857	0.2	CD34	291811	PLXNA2	0	PLXNA2, PLXNA2, PLXNA2
chr1	+(209654226..209654785)	559	4.98633	5	2	3	0.2	0.1	MIR205	48639	CAMK1G	102259
chr1	+(209738938..209739468)	530	4.98633	5	3	2	0.2	0.9	MIR205	133351	CAMK1G	17576
chr1	+(209779424..209779935)	511	4.98633	5	2	3	0.2	0.6	CAMK1G	0	LAMB3	8282	CAMK1G, CAMK1G, CAMK1G
chr1	+(210001363..210001890)	527	4.98633	5	2	3	0.2	0.1	C1orf107	0	SYT14	109647	C1orf107, C1orf107, C1orf107, C1orf107
chr1	+(210052314..210053114)	800	0.411553	9	5	4	0.111111	0.095	C1orf107	21404	SYT14	58423
chr1	+(210429320..210430040)	720	2.09286	6	4	2	0.333333	0.067	SERTAD4	12880	HHAT	71555
chr1	+(210475575..210476150)	575	2.09286	6	3	3	0	0.05	SERTAD4	59135	HHAT	25445
chr1	+(210656526..210657314)	788	2.09286	6	3	3	0	0.05	HHAT	0	KCNH1	194342	HHAT, HHAT, HHAT, HHAT, HHAT, HHAT, HHAT, HHAT, HHAT, HHAT, HHAT, HHAT, HHAT
chr1	+(210907223..210907748)	525	4.98633	5	3	2	0.2	0.9	HHAT	57585	KCNH1	0	KCNH1, KCNH1, KCNH1, KCNH1, KCNH1
chr1	+(211088280..211088959)	679	4.98633	6	3	3	0	0.35	HHAT	238642	KCNH1	0	KCNH1, KCNH1, KCNH1, KCNH1, KCNH1
chr1	+(211663076..211663865)	789	0.069186	12	6	6	0	0.00197388	C1orf97	57199	RD3	0	RD3, RD3, RD3
chr1	+(211709631..211710431)	800	0.069742	13	9	4	0.384615	0.901	RD3	43372	SLC30A1	37949
chr1	+(211786753..211787279)	526	4.98633	5	2	3	0.2	0.1	SLC30A1	34654	NEK2	48842
chr1	+(211826500..211827292)	792	0.827696	12	7	5	0.166667	0.00224163	SLC30A1	74401	NEK2	8829
chr1	+(211908922..211909724)	802	0.00209585	18	11	7	0.222222	0.000244403	NEK2	59955	LPGAT1	7074
chr1	+(212002358..212003008)	650	0.174579	9	3	6	0.333333	0.012	NEK2	153391	LPGAT1	0	LPGAT1, LPGAT1, LPGAT1, LPGAT1
chr1	+(212095021..212095633)	612	4.98633	5	2	3	0.2	0.1	LPGAT1	90907	INTS7	19064
chr1	+(212199098..212199879)	781	2.09286	6	4	2	0.333333	0.067	LPGAT1	194984	INTS7	0	INTS7, INTS7, INTS7
chr1	+(212677557..212678183)	626	4.98633	5	3	2	0.2	0.1	NENF	57836	ATF3	60513
chr1	+(212756895..212757422)	527	4.98633	5	2	3	0.2	0.1	ATF3	0	FAM71A	40366	ATF3, ATF3
chr1	+(212796569..212797142)	573	4.98633	5	2	3	0.2	0.9	ATF3	2453	FAM71A	646
chr1	+(212802150..212802935)	785	0.411553	9	6	3	0.333333	0.083	FAM71A	2030	BATF3	56823
chr1	+(212804231..212804782)	551	4.98633	6	3	3	0	0.95	FAM71A	4111	BATF3	54976
chr1	+(212932969..212933553)	584	4.84399	7	4	3	0.142857	0.029	BATF3	59642	NSL1	0	NSL1, NSL1, NSL1, NSL1, NSL1
chr1	+(212934518..212935088)	570	4.98633	5	3	2	0.2	0.1	BATF3	61191	NSL1	0	NSL1, NSL1, NSL1, NSL1, NSL1
chr1	+(213030734..213031411)	677	2.09286	6	2	4	0.333333	0.067	C1orf227	9743	NCRNA00292	0	NCRNA00292, NCRNA00292, NCRNA00292
chr1	+(213473504..213474037)	533	0.961305	8	4	4	0	0.171	RPS6KC1	26696	PROX1	687822
chr1	+(213587970..213588635)	665	4.98633	7	4	3	0.142857	0.686	RPS6KC1	141162	PROX1	573224
chr1	+(213599246..213600046)	800	0.411553	9	4	5	0.111111	0.365	RPS6KC1	152438	PROX1	561813
chr1	+(213760106..213760695)	589	4.98633	5	2	3	0.2	0.1	RPS6KC1	313298	PROX1	401164
chr1	+(214436973..214437742)	769	0.0327713	11	7	4	0.272727	0.003	PROX1	227211	SMYD2	16822
chr1	+(214649055..214650320)	1265	0.961305	12	7	5	0.166667	0.854424	SMYD2	138578	PTPN14	0	PTPN14, PTPN14
chr1	+(214724455..214724992)	537	4.98633	5	2	3	0.2	0.6	SMYD2	213978	PTPN14	0	PTPN14, PTPN14
chr1	+(214733917..214734467)	550	4.98633	5	2	3	0.2	0.9	PTPN14	8893	CENPF	42064
chr1	+(215553836..215554417)	581	2.09286	6	3	3	0	0.05	KCNK2	143400	KCTD3	186317
chr1	+(215740856..215742207)	1351	0.0327713	19	13	6	0.368421	0.465055	KCTD3	0	USH2A	54028	KCTD3, KCTD3, KCTD3, KCTD3
chr1	+(215742310..215743110)	800	0.069742	15	5	10	0.333333	0.768784	KCTD3	0	USH2A	53125	KCTD3, KCTD3, KCTD3
chr1	+(216615158..216615958)	800	0.174579	9	3	6	0.333333	0.988	USH2A	18420	ESRRG	60629
chr1	+(217303476..217304031)	555	4.98633	5	3	2	0.2	0.1	USH2A	706738	ESRRG	0	ESRRG, ESRRG
chr1	+(217804201..217804758)	557	0.961305	9	3	6	0.333333	0.012	ESRRG	493104	GPATCH2	0	GPATCH2, SPATA17, GPATCH2, SPATA17, GPATCH2, SPATA17, GPATCH2, SPATA17
chr1	+(218271918..218272580)	662	2.09286	6	4	2	0.333333	0.067	SPATA17	231434	RRP15	186048
chr1	+(218288277..218288782)	505	4.98633	5	3	2	0.2	0.1	SPATA17	247793	RRP15	169846
chr1	+(218294129..218294758)	629	4.98633	5	2	3	0.2	0.1	SPATA17	253645	RRP15	163870
chr1	+(218426235..218426798)	563	4.98633	5	2	3	0.2	0.9	SPATA17	385751	RRP15	31830
chr1	+(218445546..218446346)	800	0.174579	10	4	6	0.2	0.057	SPATA17	405062	RRP15	12282
chr1	+(218458249..218458787)	538	4.98633	7	4	3	0.142857	0.429	SPATA17	417765	RRP15	0	RRP15, RRP15, RRP15, RRP15
chr1	+(218519721..218520593)	872	0.0327713	13	9	4	0.384615	0.099	TGFB2	0	LYPLAL1	826598	TGFB2, TGFB2, TGFB2, TGFB2, TGFB2, TGFB2, TGFB2
chr1	+(218545037..218545597)	560	4.98633	5	3	2	0.2	0.6	TGFB2	0	LYPLAL1	801594	TGFB2, TGFB2, TGFB2, TGFB2, TGFB2
chr1	+(218551008..218551711)	703	4.98633	6	3	3	0	0.35	TGFB2	0	LYPLAL1	795480	TGFB2, TGFB2, TGFB2, TGFB2, TGFB2
chr1	+(218669988..218670552)	564	0.961305	7	3	4	0.142857	0.029	TGFB2	52027	LYPLAL1	676639
chr1	+(218904838..218905638)	800	0.411553	8	5	3	0.25	0.018	TGFB2	286877	LYPLAL1	441553
chr1	+(218925459..218925981)	522	4.98633	5	2	3	0.2	0.1	TGFB2	307498	LYPLAL1	421210
chr1	+(219035657..219036409)	752	2.09286	6	3	3	0	0.05	TGFB2	417696	LYPLAL1	310782
chr1	+(219261761..219262908)	1147	0.00617502	19	7	12	0.263158	0.0379635	TGFB2	643800	LYPLAL1	84283
chr1	+(219332204..219332764)	560	4.98633	5	3	2	0.2	0.1	TGFB2	714243	LYPLAL1	14427
chr1	+(219617085..219617664)	579	4.98633	5	2	3	0.2	0.1	LYPLAL1	230878	SLC30A10	469941
chr1	+(219652776..219653479)	703	4.98633	5	3	2	0.2	0.1	LYPLAL1	266569	SLC30A10	434126
chr1	+(220127467..220127986)	519	4.98633	5	2	3	0.2	0.9	SLC30A10	25474	EPRS	13955
chr1	+(220152044..220152547)	503	2.09286	9	4	5	0.111111	0.095	SLC30A10	50051	EPRS	0	EPRS, EPRS, EPRS
chr1	+(220154341..220154860)	519	4.98633	5	2	3	0.2	0.1	SLC30A10	52348	EPRS	0	EPRS, EPRS, EPRS
chr1	+(220219122..220220294)	1172	0.069742	21	13	8	0.238095	0.123283	SLC30A10	117129	EPRS	0	EPRS, EPRS, EPRS, EPRS
chr1	+(220460220..220460847)	627	0.411553	8	3	5	0.25	0.018	AURKAPS1	19163	MARK1	240720
chr1	+(220661950..220662705)	755	2.09286	6	3	3	0	0.05	AURKAPS1	220893	MARK1	38862
chr1	+(220799581..220800099)	518	4.98633	5	3	2	0.2	0.1	MARK1	0	C1orf115	63528	MARK1, MARK1, MARK1
chr1	+(220879625..220880354)	729	2.09286	6	4	2	0.333333	0.067	C1orf115	7126	MOSC2	41321
chr1	+(221057183..221057929)	746	2.09286	6	4	2	0.333333	0.067	HLX	0	LOC400804	445340	HLX, HLX, HLX
chr1	+(221063426..221063940)	514	4.98633	6	3	3	0	0.2	HLX	5026	LOC400804	439329
chr1	+(221453080..221453712)	632	4.98633	5	2	3	0.2	0.1	HLX	394680	LOC400804	49557
chr1	+(221612731..221613244)	513	2.09286	6	2	4	0.333333	0.067	LOC400804	103093	DUSP10	261521
chr1	+(222451035..222451560)	525	2.09286	6	2	4	0.333333	0.067	DUSP10	535574	HHIPL2	244041
chr1	+(222719852..222721121)	1269	2.09286	19	13	6	0.368421	0.269627	DUSP10	804391	HHIPL2	0	HHIPL2, HHIPL2, HHIPL2
chr1	+(222861133..222861832)	699	4.98633	5	3	2	0.2	0.1	MIA3	19782	AIDA	0	AIDA, AIDA, AIDA
chr1	+(222988465..222989196)	731	2.31764	11	4	7	0.272727	0.082	FAM177B	64463	DISP1	112586
chr1	+(223079632..223080146)	514	4.98633	5	3	2	0.2	0.1	FAM177B	155630	DISP1	21636
chr1	+(223101438..223101983)	545	0.411553	8	3	5	0.25	0.018	FAM177B	177436	DISP1	0	DISP1, DISP1
chr1	+(223152764..223153411)	647	4.98633	5	2	3	0.2	0.1	DISP1	0	TLR5	129336	DISP1, DISP1, DISP1
chr1	+(223204342..223204929)	587	2.09286	6	2	4	0.333333	0.067	DISP1	25007	TLR5	77818
chr1	+(223234857..223235485)	628	4.98633	5	3	2	0.2	0.1	DISP1	55522	TLR5	47262
chr1	+(223254294..223255147)	853	0.00230098	20	10	10	0	7.85261e-05	DISP1	74959	TLR5	27600
chr1	+(223256511..223257041)	530	4.98633	5	2	3	0.2	0.1	DISP1	77176	TLR5	25706
chr1	+(223442271..223442844)	573	4.98633	5	2	3	0.2	0.1	TLR5	125647	SUSD4	0	SUSD4, SUSD4, SUSD4, SUSD4, SUSD4
chr1	+(223597131..223597701)	570	4.98633	6	2	4	0.333333	0.067	C1orf65	28319	CAPN8	117270
chr1	+(223616000..223616575)	575	4.98633	5	2	3	0.2	0.1	C1orf65	47188	CAPN8	98396
chr1	+(223641872..223642646)	774	4.98633	5	3	2	0.2	0.1	C1orf65	73060	CAPN8	72325
chr1	+(223649147..223649909)	762	2.09286	6	3	3	0	0.35	C1orf65	80335	CAPN8	65062
chr1	+(223709359..223709893)	534	4.98633	6	2	4	0.333333	0.067	C1orf65	140547	CAPN8	5078
chr1	+(223806509..223807017)	508	4.98633	5	2	3	0.2	0.1	C1orf65	237697	CAPN8	0	CAPN8, CAPN8, CAPN8
chr1	+(223888937..223889594)	657	2.09286	7	3	4	0.142857	0.2	CAPN8	35501	CAPN2	0	CAPN2, CAPN2, CAPN2, CAPN2
chr1	+(223893436..223894121)	685	2.09286	8	4	4	0	0.443	CAPN2	0	TP53BP2	73473	CAPN2, CAPN2, CAPN2
chr1	+(223899390..223900139)	749	0.408254	15	6	9	0.2	0.638163	CAPN2	0	TP53BP2	67455	CAPN2, CAPN2, CAPN2, CAPN2
chr1	+(223938233..223938918)	685	2.09286	10	6	4	0.2	0.238	CAPN2	0	TP53BP2	28676	CAPN2, CAPN2, CAPN2, CAPN2, CAPN2
chr1	+(223985915..223986501)	586	2.31764	8	5	3	0.25	0.018	CAPN2	22195	TP53BP2	0	TP53BP2, TP53BP2, TP53BP2, TP53BP2, TP53BP2
chr1	+(224136161..224136667)	506	2.09286	6	4	2	0.333333	0.067	TP53BP2	102487	FBXO28	165123
chr1	+(224179108..224179696)	588	4.98633	6	3	3	0	0.5	TP53BP2	145434	FBXO28	122094
chr1	+(224267260..224267967)	707	0.961305	7	4	3	0.142857	0.029	TP53BP2	233586	FBXO28	33823
chr1	+(224435332..224435838)	506	4.98633	5	2	3	0.2	0.6	DEGS1	54190	NVL	0	NVL, NVL, NVL, NVL, NVL
chr1	+(224517238..224517763)	525	4.98633	9	6	3	0.333333	0.452	DEGS1	136096	NVL	0	NVL, NVL, NVL, NVL
chr1	+(224638424..224638997)	573	2.09286	6	2	4	0.333333	0.067	WDR26	16423	CNIH3	165181
chr1	+(224717587..224718121)	534	4.98633	5	2	3	0.2	0.1	WDR26	95586	CNIH3	86057
chr1	+(225033405..225033909)	504	4.98633	5	3	2	0.2	0.1	CNIH3	105156	DNAH14	83446
chr1	+(225632356..225633056)	700	0.069742	10	4	6	0.2	0.005	LBR	15837	ENAH	41477
chr1	+(225634277..225634784)	507	3.63442	11	7	4	0.272727	0.012	LBR	17758	ENAH	39749
chr1	+(225653384..225653926)	542	2.31764	9	4	5	0.111111	0.016	LBR	36865	ENAH	20607
chr1	+(225704654..225705454)	800	0.411553	9	4	5	0.111111	0.008	LBR	88135	ENAH	0	ENAH, ENAH, ENAH, ENAH, ENAH
chr1	+(225828395..225829017)	622	4.98633	5	2	3	0.2	0.1	LBR	211876	ENAH	0	ENAH, ENAH, ENAH, ENAH, ENAH
chr1	+(225999666..226000207)	541	4.98633	6	3	3	0	0.65	EPHX1	0	TMEM63A	33025	EPHX1, EPHX1
chr1	+(226016537..226017337)	800	0.411553	9	6	3	0.333333	0.012	EPHX1	0	TMEM63A	15895	EPHX1, EPHX1, EPHX1, EPHX1, EPHX1
chr1	+(226068667..226069179)	512	4.84399	9	3	6	0.333333	0.357	EPHX1	35405	TMEM63A	0	TMEM63A, TMEM63A
chr1	+(226091112..226091770)	658	0.961305	7	3	4	0.142857	0.029	LEFTY1	14276	PYCR2	15809
chr1	+(226103815..226104327)	512	4.98633	5	2	3	0.2	0.1	LEFTY1	26979	PYCR2	3252
chr1	+(226138281..226138928)	647	4.98633	5	2	3	0.2	0.1	LEFTY2	9198	C1orf55	31474
chr1	+(226160148..226160861)	713	0.584709	12	5	7	0.166667	0.185876	LEFTY2	31065	C1orf55	9541
chr1	+(226299647..226300189)	542	4.98633	6	2	4	0.333333	0.933	LOC440926	39944	ACBD3	32190
chr1	+(226398641..226399197)	556	2.09286	6	2	4	0.333333	0.067	ACBD3	24218	MIXL1	12185
chr1	+(226409967..226410644)	677	4.98633	5	2	3	0.2	0.1	ACBD3	35544	MIXL1	738
chr1	+(226557835..226558377)	542	4.98633	6	4	2	0.333333	0.6	LIN9	60637	PARP1	0	PARP1, PARP1, PARP1
chr1	+(226560359..226560903)	544	2.09286	8	3	5	0.25	0.286	LIN9	63161	PARP1	0	PARP1, PARP1, PARP1
chr1	+(226614793..226615370)	577	4.84399	8	5	3	0.25	0.125	PARP1	18992	C1orf95	121130
chr1	+(226659102..226659882)	780	2.09286	9	6	3	0.333333	0.726	PARP1	63301	C1orf95	76618
chr1	+(226998237..226999007)	770	0.069742	10	7	3	0.4	0.008	ITPKB	71361	PSEN2	59265
chr1	+(227009042..227009588)	546	4.98633	5	2	3	0.2	0.1	ITPKB	82166	PSEN2	48684
chr1	+(227072346..227072892)	546	4.98633	5	2	3	0.2	0.1	PSEN2	0	ADCK3	55045	PSEN2, PSEN2, PSEN2, PSEN2, PSEN2
chr1	+(227128707..227129457)	750	0.411553	8	5	3	0.25	0.607	ADCK3	0	CDC42BPA	48108	ADCK3, ADCK3
chr1	+(227545072..227545973)	901	2.09286	10	5	5	0	0.00451172	CDC42BPA	39246	ZNF678	205246
chr1	+(227546637..227547140)	503	2.09286	6	2	4	0.333333	0.067	CDC42BPA	40811	ZNF678	204079
chr1	+(227623533..227624289)	756	2.09286	6	4	2	0.333333	0.067	CDC42BPA	117707	ZNF678	126930
chr1	+(227679758..227680558)	800	0.584709	10	6	4	0.2	0.129	CDC42BPA	173932	ZNF678	70661
chr1	+(228084650..228085255)	605	4.98633	5	2	3	0.2	0.1	PRSS38	50479	WNT9A	23909
chr1	+(228102652..228103452)	800	0.174579	9	5	4	0.111111	0.008	PRSS38	68481	WNT9A	5712
chr1	+(228113355..228114143)	788	0.411553	9	6	3	0.333333	0.274	PRSS38	79184	WNT9A	0	WNT9A, WNT9A, WNT9A
chr1	+(228236376..228237121)	745	0.961305	7	3	4	0.142857	0.029	WNT3A	0	ARF1	33239	WNT3A, WNT3A, WNT3A
chr1	+(228270892..228271553)	661	2.09286	8	4	4	0	0.343	ARF1	0	MIR3620	13410	ARF1, ARF1, ARF1, ARF1, ARF1
chr1	+(228331147..228332411)	1264	0.961305	14	6	8	0.142857	0.00335314	GUK1	0	GJC2	5141	GUK1, GUK1, GUK1, GUK1, GUK1
chr1	+(228374859..228375386)	527	2.09286	6	4	2	0.333333	0.933	C1orf69	4901	OBSCN	20474
chr1	+(228462295..228463009)	714	2.09286	10	4	6	0.2	0.057	OBSCN	0	TRIM11	118367	OBSCN, OBSCN, OBSCN, OBSCN, OBSCN
chr1	+(228467069..228467592)	523	4.98633	5	2	3	0.2	0.4	OBSCN	0	TRIM11	113784	OBSCN, OBSCN, OBSCN, OBSCN, OBSCN
chr1	+(228595200..228595881)	681	4.84399	7	3	4	0.142857	0.029	TRIM11	683	TRIM17	0	TRIM17, TRIM17, TRIM17
chr1	+(228706087..228706829)	742	4.98633	5	3	2	0.2	0.1	RNF187	22198	DUSP5P	73827
chr1	+(228744217..228744727)	510	4.98633	6	2	4	0.333333	0.133	RNF187	60328	DUSP5P	35929
chr1	+(228783602..228784430)	828	0.069742	14	8	6	0.142857	0.15085	DUSP5P	0	RHOU	86438	DUSP5P, DUSP5P
chr1	+(229019693..229020207)	514	4.98633	5	3	2	0.2	0.1	RHOU	137282	RAB4A	386671
chr1	+(229165344..229165976)	632	2.09286	6	4	2	0.333333	0.267	RHOU	282933	RAB4A	240902
chr1	+(229182940..229183727)	787	4.98633	5	2	3	0.2	0.1	RHOU	300529	RAB4A	223151
chr1	+(229192302..229193560)	1258	0.961305	16	7	9	0.125	0.213631	RHOU	309891	RAB4A	213318
chr1	+(229237085..229237835)	750	2.09286	7	4	3	0.142857	0.2	RHOU	354674	RAB4A	169043
chr1	+(229283209..229283710)	501	4.98633	5	2	3	0.2	0.1	RHOU	400798	RAB4A	123168
chr1	+(229340576..229341085)	509	4.84399	7	4	3	0.142857	0.029	RHOU	458165	RAB4A	65793
chr1	+(229355942..229356742)	800	0.174579	9	4	5	0.111111	0.008	RHOU	473531	RAB4A	50136
chr1	+(229367267..229367903)	636	2.09286	9	3	6	0.333333	0.012	RHOU	484856	RAB4A	38975
chr1	+(229761878..229762679)	801	0.00617502	12	4	8	0.333333	0.00328926	TAF5L	84	URB2	0	URB2, URB2
chr1	+(229904616..229905342)	726	4.98633	8	5	3	0.25	0.982	URB2	108670	GALNT2	297613
chr1	+(230004313..230004852)	539	2.09286	6	3	3	0	0.05	URB2	208367	GALNT2	198103
chr1	+(230201998..230202798)	800	0.411553	8	4	4	0	0.014	URB2	406052	GALNT2	157
chr1	+(230219941..230221201)	1260	4.98633	12	4	8	0.333333	0.285	GALNT2	0	PGBD5	236190	GALNT2, GALNT2, GALNT2
chr1	+(230240160..230241160)	1000	1.98985e-09	34	17	17	0	0.703286	GALNT2	0	PGBD5	216231	GALNT2, GALNT2, GALNT2
chr1	+(230256652..230257169)	517	4.98633	5	3	2	0.2	0.1	GALNT2	0	PGBD5	200222	GALNT2, GALNT2, GALNT2
chr1	+(230275755..230276280)	525	2.09286	6	2	4	0.333333	0.067	GALNT2	0	PGBD5	181111	GALNT2, GALNT2, GALNT2
chr1	+(230402415..230403112)	697	0.174579	9	3	6	0.333333	0.012	GALNT2	0	PGBD5	54279	GALNT2, GALNT2, GALNT2
chr1	+(230404275..230404952)	677	0.961305	9	5	4	0.111111	0.452	GALNT2	0	PGBD5	52439	GALNT2, GALNT2, GALNT2
chr1	+(230425312..230425938)	626	4.98633	5	2	3	0.2	0.1	GALNT2	7437	PGBD5	31453
chr1	+(230444716..230445248)	532	0.961305	7	4	3	0.142857	0.029	GALNT2	26841	PGBD5	12143
chr1	+(230504763..230505264)	501	3.32039	10	5	5	0	0.9621	GALNT2	86888	PGBD5	0	PGBD5, PGBD5, PGBD5
chr1	+(230566038..230567587)	1549	2.09286	12	6	6	0	0.972668	PGBD5	52647	COG2	210614
chr1	+(230777736..230778382)	646	4.98633	6	4	2	0.333333	0.6	PGBD5	264345	COG2	0	COG2, COG2, COG2, COG2, COG2, COG2, COG2
chr1	+(230965482..230966168)	686	2.09286	6	4	2	0.333333	0.067	CAPN9	27733	C1orf198	6696
chr1	+(231115890..231116573)	683	2.09286	6	3	3	0	0.05	ARV1	0	FAM89A	38130	ARV1, ARV1, ARV1
chr1	+(231275806..231276470)	664	0.584709	10	5	5	0	0.00451172	MIR1182	120136	TRIM67	22203
chr1	+(231342388..231343026)	638	2.09286	6	4	2	0.333333	0.067	TRIM67	0	C1orf131	16482	TRIM67, TRIM67, TRIM67
chr1	+(231471644..231472412)	768	0.174579	9	4	5	0.111111	0.008	GNPAT	57925	EXOC8	0	EXOC8, EXOC8, EXOC8
chr1	+(231472900..231474287)	1387	0.767576	26	13	13	0	0.0343405	GNPAT	59181	EXOC8	0	EXOC8, C1orf124, C1orf124, EXOC8, C1orf124, C1orf124, EXOC8, C1orf124, EXOC8, C1orf124, C1orf124
chr1	+(231556627..231557427)	800	0.069742	15	7	8	0.0666667	0.591519	C1orf124	66638	EGLN1	0	EGLN1, EGLN1, EGLN1
chr1	+(231588308..231588858)	550	4.98633	5	3	2	0.2	0.1	EGLN1	27518	SNRPD2P2	22651
chr1	+(231713744..231714325)	581	2.09286	6	2	4	0.333333	0.067	TSNAX-DISC1	0	LOC100287814	12712	TSNAX-DISC1, TSNAX-DISC1, TSNAX-DISC1, TSNAX-DISC1, TSNAX-DISC1, TSNAX-DISC1, TSNAX-DISC1, TSNAX-DISC1, TSNAX-DISC1
chr1	+(232073053..232073642)	589	4.98633	5	2	3	0.2	0.1	DISC2	118790	SIPA1L2	460069	DISC1, DISC1, DISC1, DISC1, DISC1, DISC1, DISC1, DISC1, DISC1, TSNAX-DISC1, DISC1, TSNAX-DISC1, DISC1, DISC1, DISC1, DISC1, DISC1, DISC1, DISC1, DISC1, DISC1
chr1	+(232104110..232104659)	549	4.98633	5	3	2	0.2	0.1	DISC2	149847	SIPA1L2	429052	DISC1, DISC1, DISC1, DISC1, DISC1, DISC1, TSNAX-DISC1, DISC1, TSNAX-DISC1, DISC1, DISC1, DISC1, DISC1, DISC1, DISC1, DISC1
chr1	+(232766409..232767173)	764	4.98633	7	4	3	0.142857	0.571	SIPA1L2	115166	KIAA1383	173464
chr1	+(232880273..232881049)	776	0.411553	8	4	4	0	0.014	SIPA1L2	229030	KIAA1383	59588
chr1	+(233060915..233061500)	585	0.411553	8	4	4	0	0.014	KIAA1383	114823	C1orf57	24869
chr1	+(233464945..233465651)	706	4.98633	5	2	3	0.2	0.1	KIAA1804	0	KCNK1	284098	KIAA1804, KIAA1804, KIAA1804
chr1	+(233590327..233591201)	874	2.31764	10	4	6	0.2	0.086	KIAA1804	69433	KCNK1	158548
chr1	+(233731736..233732400)	664	4.98633	5	2	3	0.2	0.1	KIAA1804	210842	KCNK1	17349
chr1	+(233978779..233979301)	522	4.98633	5	2	3	0.2	0.4	KCNK1	170521	SLC35F3	61377
chr1	+(234164873..234165431)	558	0.961305	7	3	4	0.142857	0.029	SLC35F3	0	C1orf31	343997	SLC35F3, SLC35F3, SLC35F3
chr1	+(234429795..234430454)	659	2.09286	6	3	3	0	0.05	SLC35F3	0	C1orf31	78974	SLC35F3, SLC35F3, SLC35F3
chr1	+(234508624..234509424)	800	0.0327713	14	9	5	0.285714	0.00981533	SLC35F3	48362	C1orf31	4
chr1	+(234584581..234585231)	650	4.98633	5	2	3	0.2	0.1	C1orf31	64790	TARBP1	0	TARBP1, TARBP1, TARBP1
chr1	+(234735920..234736920)	1000	0.000256461	29	11	18	0.241379	0.161374	TARBP1	121071	IRF2BP2	3094
chr1	+(234743645..234744369)	724	0.411553	9	3	6	0.333333	0.274	TARBP1	128796	IRF2BP2	0	IRF2BP2, IRF2BP2, IRF2BP2, IRF2BP2, IRF2BP2
chr1	+(234748270..234748844)	574	4.98633	6	2	4	0.333333	0.067	IRF2BP2	2999	NCRNA00184	16212
chr1	+(234905220..234906005)	785	0.411553	8	4	4	0	0.014	NCRNA00184	134694	TOMM20	366652
chr1	+(235107515..235108054)	539	4.98633	5	3	2	0.2	0.1	NCRNA00184	336989	TOMM20	164603
chr1	+(235121072..235121810)	738	0.712334	13	7	6	0.0769231	0.0111355	NCRNA00184	350546	TOMM20	150847
chr1	+(235132757..235133430)	673	0.961305	11	5	6	0.0909091	0.0142299	NCRNA00184	362231	TOMM20	139227
chr1	+(235190705..235191505)	800	4.84399	10	3	7	0.4	0.992	NCRNA00184	420179	TOMM20	81152
chr1	+(235490031..235490554)	523	4.84399	8	4	4	0	0.029	RBM34	165460	ARID4B	0	ARID4B, ARID4B, ARID4B, ARID4B, ARID4B, ARID4B, ARID4B
chr1	+(235756791..235757310)	519	4.98633	6	2	4	0.333333	0.067	B3GALNT2	89010	GNG4	0	GNG4, GNG4, GNG4, GNG4
chr1	+(235822200..235823000)	800	0.411553	8	5	3	0.25	0.018	GNG4	8146	LYST	1344
chr1	+(236260029..236260856)	827	0.642305	33	22	11	0.333333	0.5	NID1	31548	GPR137B	44975
chr1	+(236288161..236288948)	787	0.411553	12	4	8	0.333333	0.596	NID1	59680	GPR137B	16883
chr1	+(236697156..236697697)	541	3.32039	9	6	3	0.333333	0.012	LOC100287902	9348	HEATR1	14607	LGALS8, LGALS8, LGALS8, LGALS8, LGALS8, LGALS8, LGALS8, LGALS8, LGALS8
chr1	+(236900178..236900722)	544	4.98633	6	2	4	0.333333	0.067	ACTN2	0	MTR	57858	ACTN2, ACTN2, ACTN2
chr1	+(237099288..237100067)	779	0.961305	7	3	4	0.142857	0.029	MTR	32007	RYR2	105634
chr1	+(237343121..237343921)	800	0.069742	10	5	5	0	0.00451172	RYR2	0	LOC100130331	681553	RYR2, RYR2, RYR2
chr1	+(237368828..237369332)	504	4.98633	7	3	4	0.142857	0.2	RYR2	0	LOC100130331	656142	RYR2, RYR2, RYR2
chr1	+(237383317..237383853)	536	0.411553	8	5	3	0.25	0.714	RYR2	0	LOC100130331	641621	RYR2, RYR2, RYR2
chr1	+(238412118..238412754)	636	4.98633	5	2	3	0.2	0.1	ZP4	357896	LOC339535	230929
chr1	+(239439453..239440013)	560	4.98633	5	2	3	0.2	0.1	LOC339535	790136	CHRM3	352359
chr1	+(239516011..239516534)	523	4.98633	6	3	3	0	0.35	LOC339535	866694	CHRM3	275838
chr1	+(239549692..239550208)	516	4.98633	6	2	4	0.333333	0.133	LOC339535	900375	CHRM3	242164
chr1	+(239848678..239849192)	514	2.09286	6	2	4	0.333333	0.067	CHRM3	0	RPS7P5	321631	CHRM3, CHRM3
chr1	+(240305894..240306415)	521	2.09286	9	6	3	0.333333	0.548	FMN2	0	GREM2	346457	FMN2, FMN2, FMN2
chr1	+(240336461..240337251)	790	2.09286	6	4	2	0.333333	0.067	FMN2	0	GREM2	315621	FMN2, FMN2, FMN2
chr1	+(240345940..240346449)	509	2.09286	6	4	2	0.333333	0.067	FMN2	0	GREM2	306423	FMN2, FMN2, FMN2
chr1	+(240628733..240629297)	564	2.09286	6	2	4	0.333333	0.933	FMN2	0	GREM2	23575	FMN2, FMN2, FMN2
chr1	+(240684889..240685616)	727	4.98633	6	3	3	0	0.35	FMN2	46400	GREM2	0	GREM2, GREM2
chr1	+(240738033..240738601)	568	4.98633	6	3	3	0	0.35	FMN2	99544	GREM2	0	GREM2, GREM2
chr1	+(240738762..240739465)	703	2.09286	6	3	3	0	0.05	FMN2	100273	GREM2	0	GREM2, GREM2
chr1	+(240741591..240742116)	525	4.98633	5	3	2	0.2	0.1	FMN2	103102	GREM2	0	GREM2, GREM2
chr1	+(240766490..240767194)	704	4.84399	7	4	3	0.142857	0.029	FMN2	128001	GREM2	0	GREM2, GREM2
chr1	+(240774365..240775514)	1149	0.000434777	25	13	12	0.04	0.312231	FMN2	135876	GREM2	0	GREM2, GREM2
chr1	+(240852495..240853053)	558	0.961305	7	3	4	0.142857	0.029	GREM2	77033	RGS7	85763
chr1	+(241232131..241232781)	650	4.98633	9	5	4	0.111111	0.992	GREM2	456669	RGS7	0	RGS7, RGS7, RGS7
chr1	+(241486658..241487354)	696	4.98633	6	3	3	0	0.35	GREM2	711196	RGS7	0	RGS7, RGS7, RGS7
chr1	+(241804793..241805326)	533	2.09286	6	4	2	0.333333	0.067	CHML	5561	WDR64	10253
chr1	+(242010992..242011501)	509	4.98633	6	2	4	0.333333	0.067	WDR64	45558	EXO1	0	EXO1, EXO1
chr1	+(242011646..242012446)	800	0.00303772	16	6	10	0.25	0.00334766	EXO1	0	MAP1LC3C	146345	EXO1, EXO1, EXO1, EXO1
chr1	+(242028461..242029123)	662	4.98633	5	3	2	0.2	0.1	EXO1	0	MAP1LC3C	129668	EXO1, EXO1, EXO1, EXO1, EXO1, EXO1, EXO1
chr1	+(242189122..242189665)	543	4.98633	5	2	3	0.2	0.1	MAP1LC3C	26737	PLD5	62023
chr1	+(242374810..242376127)	1317	0.961305	12	4	8	0.333333	0.715	MAP1LC3C	212425	PLD5	0	PLD5, PLD5, PLD5, PLD5, PLD5, PLD5, PLD5
chr1	+(242391294..242392021)	727	0.961305	7	4	3	0.142857	0.029	MAP1LC3C	228909	PLD5	0	PLD5, PLD5, PLD5, PLD5, PLD5, PLD5
chr1	+(242676122..242676820)	698	2.09286	6	4	2	0.333333	0.067	MAP1LC3C	513737	PLD5	0	PLD5, PLD5, PLD5
chr1	+(243080549..243081051)	502	4.98633	5	2	3	0.2	0.9	PLD5	392551	LOC731275	138564
chr1	+(243409403..243410049)	646	4.98633	5	3	2	0.2	0.1	LOC731275	144357	CEP170	0	CEP170, CEP170, CEP170, CEP170
chr1	+(243417329..243419152)	1823	2.27442e-05	46	19	27	0.173913	0.00643276	LOC731275	152283	CEP170	0	CEP170, CEP170, CEP170, CEP170
chr1	+(243614736..243615259)	523	4.84399	7	4	3	0.142857	0.2	SDCCAG8	0	AKT3	36275	SDCCAG8, SDCCAG8, SDCCAG8
chr1	+(243707755..243708289)	534	4.98633	5	2	3	0.2	0.9	SDCCAG8	44362	AKT3	0	AKT3, AKT3, AKT3, AKT3, AKT3
chr1	+(244146008..244146518)	510	4.84399	7	4	3	0.142857	0.029	LOC339529	0	ZNF238	68042	LOC339529, LOC339529
chr1	+(244344358..244345009)	651	2.09286	6	3	3	0	0.05	ZNF238	123580	C1orf100	170927
chr1	+(244380490..244381157)	667	2.09286	6	4	2	0.333333	0.067	ZNF238	159712	C1orf100	134779
chr1	+(244481993..244482531)	538	2.09286	6	4	2	0.333333	0.067	ZNF238	261215	C1orf100	33405
chr1	+(244576902..244577403)	501	4.98633	6	3	3	0	0.05	C1orf100	24509	ADSS	0	ADSS, ADSS, ADSS
chr1	+(244806894..244807406)	512	4.98633	5	2	3	0.2	0.1	C1orf101	3232	PPPDE1	8945
chr1	+(244809343..244809906)	563	0.961305	9	6	3	0.333333	0.19	C1orf101	5681	PPPDE1	6445
chr1	+(244857593..244858390)	797	2.09286	7	4	3	0.142857	0.029	PPPDE1	0	FAM36A	140248	PPPDE1, PPPDE1, PPPDE1
chr1	+(244875264..244876000)	736	0.174579	10	6	4	0.2	0.005	PPPDE1	2930	FAM36A	122638
chr1	+(244918280..244918917)	637	4.98633	6	4	2	0.333333	0.267	PPPDE1	45946	FAM36A	79721
chr1	+(244967683..244968483)	800	0.069742	11	4	7	0.272727	0.115	PPPDE1	95349	FAM36A	30155
chr1	+(245030293..245030828)	535	2.09286	6	4	2	0.333333	0.933	HNRNPU	2466	EFCAB2	102342
chr1	+(245133000..245133525)	525	2.09286	7	4	3	0.142857	0.114	HNRNPU	105173	EFCAB2	0	EFCAB2, EFCAB2, EFCAB2
chr1	+(245318569..245319118)	549	2.09286	6	3	3	0	0.05	KIF26B	0	SMYD3	593523	KIF26B, KIF26B, KIF26B, KIF26B
chr1	+(245327658..245328270)	612	0.174579	9	6	3	0.333333	0.012	KIF26B	0	SMYD3	584371	KIF26B, KIF26B, KIF26B
chr1	+(245504992..245505554)	562	4.98633	5	3	2	0.2	0.1	KIF26B	0	SMYD3	407087	KIF26B, KIF26B, KIF26B
chr1	+(245768648..245769192)	544	4.98633	6	2	4	0.333333	0.933	KIF26B	0	SMYD3	143449	KIF26B, KIF26B, KIF26B
chr1	+(245967292..245967832)	540	4.98633	5	3	2	0.2	0.9	KIF26B	100864	SMYD3	0	SMYD3, SMYD3, SMYD3, SMYD3, SMYD3
chr1	+(246014598..246015392)	794	0.961305	7	3	4	0.142857	0.029	KIF26B	148170	SMYD3	0	SMYD3, SMYD3, SMYD3, SMYD3, SMYD3
chr1	+(246235273..246236069)	796	0.000385221	18	8	10	0.111111	0.0377803	KIF26B	368845	SMYD3	0	SMYD3, SMYD3, SMYD3, SMYD3, SMYD3
chr1	+(246309863..246310583)	720	4.98633	6	3	3	0	0.35	KIF26B	443435	SMYD3	0	SMYD3, SMYD3, SMYD3, SMYD3, SMYD3
chr1	+(246456505..246457259)	754	0.411553	8	5	3	0.25	0.018	KIF26B	590077	SMYD3	0	SMYD3, SMYD3, SMYD3, SMYD3, SMYD3
chr1	+(246481222..246481923)	701	4.98633	5	3	2	0.2	0.1	KIF26B	614794	SMYD3	0	SMYD3, SMYD3, SMYD3, SMYD3, SMYD3
chr1	+(246843803..246844335)	532	2.09286	6	4	2	0.333333	0.067	CNST	11919	SCCPDH	43042
chr1	+(247095403..247096129)	726	2.09286	6	3	3	0	0.05	AHCTF1	677	ZNF695	52495
chr1	+(247472817..247473492)	675	4.98633	7	3	4	0.142857	0.686	VN1R5	52370	ZNF496	0	ZNF496, ZNF496, ZNF496
chr1	+(247725322..247725888)	566	4.98633	5	3	2	0.2	0.1	C1orf150	0	OR2G2	25773	C1orf150, C1orf150, C1orf150
chr1	+(249098813..249099608)	795	0.961305	7	4	3	0.142857	0.029	LOC646627	195662	SH3BP5L	5042
chr1	+(249118265..249118890)	625	4.98633	12	6	6	0	0.987513	LOC646627	215114	SH3BP5L	0	SH3BP5L, SH3BP5L, SH3BP5L
chr1	+(249133126..249133699)	573	4.98633	5	3	2	0.2	0.1	ZNF672	0	ZNF692	10503	ZNF672, ZNF672
chr1	+(249152129..249152670)	541	4.98633	5	2	3	0.2	0.4	ZNF672	8415	ZNF692	0	ZNF692, ZNF692, ZNF692, ZNF692, ZNF692, ZNF692, ZNF692, ZNF692, ZNF692
chr1	+(249191363..249191939)	576	4.98633	5	3	2	0.2	0.1	PGBD2	0		0
chr2	+(179074..179804)	730	0.77089	9	3	6	0.333333	0.274	FAM110C	132486	SH3YL1	38331
chr2	+(209319..209914)	595	4.32435	5	3	2	0.2	0.1	FAM110C	162731	SH3YL1	8221
chr2	+(315230..316008)	778	0.294958	11	4	7	0.272727	0.003	FAM150B	26922	TMEM18	351964
chr2	+(383804..384404)	600	4.32435	5	2	3	0.2	0.1	FAM150B	95496	TMEM18	283568
chr2	+(400060..400704)	644	0.77089	11	5	6	0.0909091	0.977695	FAM150B	111752	TMEM18	267268
chr2	+(512064..512595)	531	1.81557	6	2	4	0.333333	0.067	FAM150B	223756	TMEM18	155377
chr2	+(672190..672716)	526	1.81557	6	3	3	0	0.05	FAM150B	383882	TMEM18	0	TMEM18, TMEM18, TMEM18
chr2	+(706380..706885)	505	4.32435	9	6	3	0.333333	0.726	TMEM18	28941	LOC339822	72951
chr2	+(860490..861239)	749	1.81557	6	3	3	0	0.35	TMEM18	183051	LOC339822	0	LOC339822, LOC339822
chr2	+(953205..953836)	631	1.81557	6	2	4	0.333333	0.067	SNTG2	0	TPO	463396	SNTG2, SNTG2, SNTG2
chr2	+(1420803..1422149)	1346	6.04214e-06	40	23	17	0.15	0.38695	TPO	0	PXDN	213509	TPO, TPO, TPO, TPO, TPO, TPO, TPO, TPO, TPO
chr2	+(1479263..1479929)	666	1.81557	6	2	4	0.333333	0.067	TPO	0	PXDN	155729	TPO, TPO, TPO, TPO, TPO, TPO, TPO, TPO, TPO
chr2	+(1504274..1504942)	668	1.81557	6	3	3	0	0.05	TPO	0	PXDN	130716	TPO, TPO, TPO, TPO, TPO, TPO, TPO, TPO, TPO
chr2	+(1554662..1555191)	529	1.81557	6	3	3	0	0.05	TPO	8163	PXDN	80467
chr2	+(1600408..1600973)	565	2.02741	9	5	4	0.111111	0.032	TPO	53909	PXDN	34685
chr2	+(1757270..1757960)	690	1.81557	6	3	3	0	0.05	PXDN	8979	MYT1L	34924
chr2	+(2516839..2517343)	504	4.32435	6	3	3	0	0.05	LOC730811	185959	TSSC1	675397
chr2	+(2576770..2577449)	679	0.0182762	11	5	6	0.0909091	0.00308495	LOC730811	245890	TSSC1	615291
chr2	+(2698374..2699174)	800	0.0182762	11	5	6	0.0909091	0.00308495	LOC730811	367494	TSSC1	493566
chr2	+(2714410..2715043)	633	4.32435	6	3	3	0	0.05	LOC730811	383530	TSSC1	477697
chr2	+(2739170..2740163)	993	0.331311	19	13	6	0.368421	0.36286	LOC730811	408290	TSSC1	452577
chr2	+(2876405..2877039)	634	4.32435	5	2	3	0.2	0.1	LOC730811	545525	TSSC1	315701
chr2	+(2940058..2940642)	584	1.81557	6	4	2	0.333333	0.267	LOC730811	609178	TSSC1	252098
chr2	+(2995027..2995737)	710	0.331311	8	5	3	0.25	0.018	LOC730811	664147	TSSC1	197003
chr2	+(3109841..3110386)	545	0.77089	7	3	4	0.142857	0.029	LOC730811	778961	TSSC1	82354
chr2	+(3470892..3471400)	508	4.32435	6	3	3	0	0.5	TTC15	0	ADI1	30289	TTC15, TTC15, TTC15
chr2	+(3649304..3650038)	734	0.331311	8	4	4	0	0.014	COLEC11	0	ALLC	55747	COLEC11, COLEC11, COLEC11
chr2	+(3693792..3694300)	508	4.05116	7	3	4	0.142857	0.029	COLEC11	1745	ALLC	11485
chr2	+(3767345..3767971)	626	4.32435	6	2	4	0.333333	0.267	ALLC	17085	LOC727982	907836
chr2	+(4001203..4001710)	507	4.32435	5	3	2	0.2	0.1	ALLC	250943	LOC727982	674097
chr2	+(4394654..4395221)	567	1.81557	7	4	3	0.142857	0.2	ALLC	644394	LOC727982	280586
chr2	+(4961721..4962413)	692	1.81557	6	2	4	0.333333	0.067	LOC727982	257909	SOX11	870385
chr2	+(5292734..5293278)	544	4.32435	5	2	3	0.2	0.1	LOC727982	588922	SOX11	539520
chr2	+(5723729..5724259)	530	1.81557	6	4	2	0.333333	0.067	LOC727982	1019917	SOX11	108539
chr2	+(5765441..5766323)	882	0.987555	16	9	7	0.125	0.395648	LOC727982	1061629	SOX11	66475
chr2	+(6362751..6363363)	612	0.331311	8	3	5	0.25	0.018	LOC400940	234387	CMPK2	625087
chr2	+(6724528..6725095)	567	1.81557	6	2	4	0.333333	0.067	LOC400940	596164	CMPK2	263355
chr2	+(6907438..6908046)	608	1.81557	6	4	2	0.333333	0.067	LOC400940	779074	CMPK2	80404
chr2	+(7017553..7018279)	726	0.77089	7	3	4	0.142857	0.029	CMPK2	11617	RSAD2	0	RSAD2, RSAD2, RSAD2, RSAD2
chr2	+(7335371..7335975)	604	4.32435	5	3	2	0.2	0.1	RNF144A	151062	LOC339788	726580
chr2	+(7832874..7833596)	722	4.32435	9	5	4	0.111111	0.722	RNF144A	648565	LOC339788	228959
chr2	+(7908817..7909946)	1129	4.05116	12	5	7	0.166667	0.997758	RNF144A	724508	LOC339788	152609
chr2	+(8227629..8228353)	724	1.81557	9	6	3	0.333333	0.012	LOC339788	110684	C2orf46	0	C2orf46, C2orf46
chr2	+(8286291..8286832)	541	4.32435	5	2	3	0.2	0.1	LOC339788	169346	C2orf46	0	C2orf46, C2orf46
chr2	+(8289281..8289829)	548	4.32435	5	2	3	0.2	0.1	LOC339788	172336	C2orf46	0	C2orf46, C2orf46
chr2	+(8299389..8299905)	516	1.81557	6	3	3	0	0.05	LOC339788	182444	C2orf46	0	C2orf46, C2orf46
chr2	+(8448574..8449614)	1040	4.32435	10	3	7	0.4	0.008	LOC339788	331629	C2orf46	0	C2orf46, C2orf46
chr2	+(8499743..8500273)	530	1.81557	6	4	2	0.333333	0.067	C2orf46	31194	ID2	321839
chr2	+(8542071..8542590)	519	4.32435	8	5	3	0.25	0.393	C2orf46	73522	ID2	279522
chr2	+(8719042..8719699)	657	4.32435	5	2	3	0.2	0.1	C2orf46	250493	ID2	102413
chr2	+(8732865..8733405)	540	1.81557	6	3	3	0	0.5	C2orf46	264316	ID2	88707
chr2	+(8755388..8755949)	561	4.32435	6	2	4	0.333333	0.933	C2orf46	286839	ID2	66163
chr2	+(8802183..8802983)	800	2.02741	8	5	3	0.25	0.018	C2orf46	333634	ID2	19129
chr2	+(8804909..8805517)	608	1.81557	6	3	3	0	0.05	C2orf46	336360	ID2	16595
chr2	+(8819963..8820567)	604	0.294958	17	7	10	0.176471	0.0123979	C2orf46	351414	ID2	1545
chr2	+(8822238..8824190)	1952	0.000117606	40	28	12	0.4	0.0294526	ID2	0	KIDINS220	44796	ID2, ID2, ID2, ID2
chr2	+(8824491..8825161)	670	4.32435	5	2	3	0.2	0.1	ID2	0	KIDINS220	43825	ID2, ID2
chr2	+(9263179..9263730)	551	4.32435	6	3	3	0	0.8	MBOAT2	119303	ASAP2	83163
chr2	+(9295002..9295538)	536	4.32435	5	2	3	0.2	0.1	MBOAT2	151126	ASAP2	51355
chr2	+(9428208..9428954)	746	4.32435	5	3	2	0.2	0.1	ASAP2	0	ITGB1BP1	116860	ASAP2, ASAP2, ASAP2, ASAP2, ASAP2
chr2	+(9431577..9432235)	658	1.81557	6	3	3	0	0.05	ASAP2	0	ITGB1BP1	113579	ASAP2, ASAP2, ASAP2, ASAP2, ASAP2
chr2	+(9468480..9469039)	559	4.05116	8	5	3	0.25	0.125	ASAP2	0	ITGB1BP1	76775	ASAP2, ASAP2, ASAP2, ASAP2, ASAP2
chr2	+(9524221..9525015)	794	1.81557	6	4	2	0.333333	0.067	ASAP2	0	ITGB1BP1	20799	ASAP2, ASAP2, ASAP2, ASAP2, ASAP2
chr2	+(9547361..9547883)	522	4.32435	5	2	3	0.2	0.9	ASAP2	1549	ITGB1BP1	0	ITGB1BP1, ITGB1BP1, ITGB1BP1, ITGB1BP1, ITGB1BP1
chr2	+(9695263..9696038)	775	0.77089	7	4	3	0.142857	0.029	IAH1	66672	ADAM17	0	ADAM17, ADAM17, ADAM17, ADAM17
chr2	+(9843841..9844390)	549	4.32435	7	4	3	0.142857	0.314	YWHAQ	72735	TAF1B	139180
chr2	+(9855321..9855830)	509	1.81557	6	4	2	0.333333	0.067	YWHAQ	84215	TAF1B	127740
chr2	+(9859105..9859666)	561	0.77089	7	3	4	0.142857	0.971	YWHAQ	87999	TAF1B	123904
chr2	+(10151565..10152664)	1099	0.153316	15	7	8	0.0666667	0.947404	GRHL1	9153	KLF11	31017
chr2	+(10168970..10169499)	529	4.32435	6	3	3	0	0.05	GRHL1	26558	KLF11	14182
chr2	+(10177986..10178573)	587	1.81557	6	4	2	0.333333	0.133	GRHL1	35574	KLF11	5108
chr2	+(10277110..10277676)	566	1.81557	6	2	4	0.333333	0.067	RRM2	5564	C2orf48	3832
chr2	+(10334242..10334855)	613	4.05116	7	3	4	0.142857	0.029	MIR4261	1445	HPCAL1	108184	C2orf48, C2orf48, C2orf48
chr2	+(10340234..10340816)	582	1.81557	7	3	4	0.142857	0.314	MIR4261	7437	HPCAL1	102223	C2orf48, C2orf48, C2orf48
chr2	+(10361625..10362258)	633	0.77089	10	4	6	0.2	0.871	MIR4261	28828	HPCAL1	80781
chr2	+(10394140..10394895)	755	4.32435	8	3	5	0.25	0.982	MIR4261	61343	HPCAL1	48144
chr2	+(10444232..10444921)	689	0.153316	10	4	6	0.2	0.057	HPCAL1	0	ODC1	135586	HPCAL1, HPCAL1, HPCAL1
chr2	+(10446727..10447246)	519	4.32435	5	3	2	0.2	0.1	HPCAL1	0	ODC1	133261	HPCAL1, HPCAL1, HPCAL1
chr2	+(10470314..10470901)	587	4.32435	5	2	3	0.2	0.1	HPCAL1	0	ODC1	109606	HPCAL1, HPCAL1, HPCAL1
chr2	+(10547046..10547570)	524	1.81557	10	6	4	0.2	0.914	HPCAL1	0	ODC1	32937	HPCAL1, HPCAL1, HPCAL1
chr2	+(10554100..10554798)	698	4.32435	6	3	3	0	0.35	HPCAL1	0	ODC1	25709	HPCAL1, HPCAL1, HPCAL1
chr2	+(10582661..10583175)	514	4.32435	5	3	2	0.2	0.1	HPCAL1	14918	ODC1	0	ODC1, ODC1, ODC1
chr2	+(10593974..10595031)	1057	1.81557	12	6	6	0	0.868834	SNORA80B	6999	NOL10	115862
chr2	+(10956602..10957335)	733	0.331311	8	5	3	0.25	0.018	PDIA6	3642	KCNF1	94727
chr2	+(11728628..11729138)	510	4.32435	5	3	2	0.2	0.6	GREB1	0	NTSR2	69165	GREB1, GREB1, GREB1, GREB1, GREB1
chr2	+(11736956..11737603)	647	1.81557	6	2	4	0.333333	0.067	GREB1	0	NTSR2	60700	GREB1, GREB1, GREB1
chr2	+(11768141..11768712)	571	2.02741	10	6	4	0.2	0.381	GREB1	0	NTSR2	29591	GREB1, GREB1, GREB1
chr2	+(11822308..11822836)	528	4.05116	8	4	4	0	0.986	NTSR2	11979	LPIN1	63903
chr2	+(11923568..11924103)	535	4.32435	5	2	3	0.2	0.1	LPIN1	0	MIR4262	52955	LPIN1, LPIN1, LPIN1
chr2	+(12031695..12032495)	800	1.81557	9	3	6	0.333333	0.988	MIR4262	54583	TRIB2	824502
chr2	+(12061457..12061969)	512	1.81557	6	4	2	0.333333	0.067	MIR4262	84345	TRIB2	795028
chr2	+(12121547..12122102)	555	4.32435	5	3	2	0.2	0.1	MIR4262	144435	TRIB2	734895
chr2	+(12863375..12863891)	516	4.32435	5	2	3	0.2	0.1	TRIB2	0	MIR3125	13601	TRIB2, TRIB2, TRIB2, TRIB2
chr2	+(14853044..14853777)	733	0.331311	8	4	4	0	0.171	FAM84A	72876	NBAS	453254
chr2	+(14869925..14870456)	531	1.81557	6	4	2	0.333333	0.067	FAM84A	89757	NBAS	436575
chr2	+(15046257..15046955)	698	1.81557	6	2	4	0.333333	0.4	FAM84A	266089	NBAS	260076
chr2	+(15188805..15189500)	695	2.02741	8	5	3	0.25	0.018	FAM84A	408637	NBAS	117531
chr2	+(15731224..15732120)	896	0.0546472	10	3	7	0.4	0.008	NBAS	29770	DDX1	0	DDX1, DDX1, DDX1, DDX1
chr2	+(15815423..15816029)	606	4.05116	8	3	5	0.25	0.125	DDX1	44198	MYCNOS	263990
chr2	+(15857091..15857808)	717	1.81557	6	3	3	0	0.05	DDX1	85866	MYCNOS	222211
chr2	+(16062837..16063408)	571	1.81557	6	3	3	0	0.35	DDX1	291612	MYCNOS	16611
chr2	+(16334575..16335085)	510	1.81557	6	2	4	0.333333	0.067	MYCN	247446	FAM49A	395644
chr2	+(16461273..16461840)	567	4.32435	5	2	3	0.2	0.1	MYCN	374144	FAM49A	268889
chr2	+(19006907..19007466)	559	4.32435	5	3	2	0.2	0.1	NT5C1B	236061	OSR1	543779
chr2	+(19426986..19427637)	651	4.32435	6	4	2	0.333333	0.6	NT5C1B	656140	OSR1	123608
chr2	+(19556957..19557510)	553	4.32435	5	3	2	0.2	0.1	NT5C1B	786111	OSR1	0	OSR1, OSR1
chr2	+(20057439..20058094)	655	0.331311	8	5	3	0.25	0.018	OSR1	499067	FLJ12334	10520
chr2	+(20098120..20098779)	659	4.32435	6	3	3	0	0.35	FLJ12334	13312	TTC32	0	TTC32, TTC32, TTC32
chr2	+(20100591..20101419)	828	0.0056531	14	8	6	0.142857	0.000972887	FLJ12334	15783	TTC32	0	TTC32, TTC32, TTC32
chr2	+(20212652..20213305)	653	4.32435	5	2	3	0.2	0.1	MATN3	197	LAPTM4A	19105
chr2	+(20223411..20223944)	533	1.81557	6	4	2	0.333333	0.933	MATN3	10956	LAPTM4A	8466
chr2	+(20250398..20250901)	503	4.32435	6	2	4	0.333333	0.4	MATN3	37943	LAPTM4A	0	LAPTM4A, LAPTM4A, LAPTM4A
chr2	+(20318464..20319217)	753	0.77089	9	5	4	0.111111	0.365	LAPTM4A	66675	SDC1	81340
chr2	+(20391530..20392155)	625	4.32435	5	3	2	0.2	0.1	LAPTM4A	139741	SDC1	8402
chr2	+(20528835..20529489)	654	1.81557	6	3	3	0	0.05	PUM2	1691	RHOB	117345
chr2	+(20592393..20593107)	714	1.81557	7	3	4	0.142857	0.029	PUM2	65249	RHOB	53727
chr2	+(20645835..20646635)	800	0.77089	8	4	4	0	0.057	PUM2	118691	RHOB	199
chr2	+(20647222..20648015)	793	0.77089	9	3	6	0.333333	0.012	RHOB	0	HS1BP3	169548	RHOB, RHOB, RHOB, RHOB
chr2	+(20699748..20700326)	578	4.32435	5	2	3	0.2	0.1	RHOB	50547	HS1BP3	117237
chr2	+(20733559..20734146)	587	4.32435	5	2	3	0.2	0.1	RHOB	84358	HS1BP3	83417
chr2	+(21214197..21215536)	1339	0.00735578	23	12	11	0.0434783	0.998433	C2orf43	191370	APOB	8764
chr2	+(21517194..21517972)	778	1.81557	6	2	4	0.333333	0.067	APOB	250249	KLHL29	2090325
chr2	+(21808784..21809305)	521	4.32435	5	2	3	0.2	0.1	APOB	541839	KLHL29	1798992
chr2	+(22184547..22185304)	757	4.32435	5	3	2	0.2	0.1	APOB	917602	KLHL29	1422993
chr2	+(22909893..22910522)	629	4.32435	5	2	3	0.2	0.1	APOB	1642948	KLHL29	697775
chr2	+(23178242..23179042)	800	4.32435	8	4	4	0	0.014	APOB	1911297	KLHL29	429255
chr2	+(23351377..23351938)	561	4.32435	5	2	3	0.2	0.4	APOB	2084432	KLHL29	256359
chr2	+(23594624..23595130)	506	4.32435	5	2	3	0.2	0.1	APOB	2327679	KLHL29	13167
chr2	+(23841551..23842351)	800	0.294958	13	6	7	0.0769231	0.334118	KLHL29	0	ATAD2B	129182	KLHL29, KLHL29, KLHL29
chr2	+(24238600..24239278)	678	1.81557	10	7	3	0.4	0.008	MFSD2B	0	C2orf44	12927	MFSD2B, MFSD2B, MFSD2B
chr2	+(24252260..24252888)	628	0.77089	7	3	4	0.142857	0.029	MFSD2B	5115	C2orf44	0	C2orf44, C2orf44, C2orf44
chr2	+(24358976..24359520)	544	4.32435	5	3	2	0.2	0.1	LOC375190	0	C2orf84	38451	LOC375190, LOC375190, LOC375190
chr2	+(24541278..24542002)	724	4.32435	5	3	2	0.2	0.1	C2orf84	126711	ITSN2	0	ITSN2, ITSN2, ITSN2, ITSN2, ITSN2, ITSN2, ITSN2
chr2	+(24768423..24769156)	733	0.331311	8	5	3	0.25	0.018	ITSN2	185026	NCOA1	38189
chr2	+(25016719..25017240)	521	1.81557	6	4	2	0.333333	0.733	CENPO	0	ADCY3	24798	CENPO, CENPO, CENPO, CENPO
chr2	+(25193265..25193901)	636	4.32435	5	2	3	0.2	0.1	ADCY3	51210	DNAJC27	0	DNAJC27, DNAJC27, DNAJC27, DNAJC27, DNAJC27
chr2	+(25461918..25462444)	526	4.32435	5	3	2	0.2	0.4	POMC	70359	DNMT3A	0	DNMT3A, DNMT3A, DNMT3A, DNMT3A, DNMT3A, DNMT3A, DNMT3A
chr2	+(25476093..25476672)	579	4.32435	6	2	4	0.333333	0.4	POMC	84534	DNMT3A	0	DNMT3A, DNMT3A, DNMT3A, DNMT3A, DNMT3A
chr2	+(25502437..25503040)	603	1.81557	6	4	2	0.333333	0.6	POMC	110878	DNMT3A	0	DNMT3A, DNMT3A, DNMT3A, DNMT3A, DNMT3A
chr2	+(25519292..25519853)	561	1.81557	6	4	2	0.333333	0.067	POMC	127733	DNMT3A	0	DNMT3A, DNMT3A, DNMT3A, DNMT3A, DNMT3A, DNMT3A, DNMT3A
chr2	+(25526387..25527171)	784	1.81557	6	4	2	0.333333	0.067	POMC	134828	DNMT3A	0	DNMT3A, DNMT3A, DNMT3A, DNMT3A, DNMT3A, DNMT3A, DNMT3A
chr2	+(25559503..25560098)	595	1.81557	6	4	2	0.333333	0.067	POMC	167944	DNMT3A	0	DNMT3A, DNMT3A, DNMT3A, DNMT3A
chr2	+(25580879..25581679)	800	4.32435	8	3	5	0.25	0.982	MIR1301	29289	DTNB	18432
chr2	+(25684704..25685417)	713	1.81557	7	3	4	0.142857	0.314	MIR1301	133114	DTNB	0	DTNB, DTNB, DTNB, DTNB, DTNB, DTNB, DTNB, DTNB, DTNB, DTNB, DTNB
chr2	+(26137664..26138211)	547	4.32435	5	2	3	0.2	0.9	ASXL2	36352	KIF3C	11243
chr2	+(26220553..26221054)	501	4.05116	9	6	3	0.333333	0.643	KIF3C	15110	RAB10	35674
chr2	+(26225586..26226118)	532	4.32435	6	4	2	0.333333	0.267	KIF3C	20143	RAB10	30610
chr2	+(26259332..26260265)	933	0.294958	12	8	4	0.333333	0.23	RAB10	0	FAM59B	135694	RAB10, RAB10, RAB10
chr2	+(26397323..26397987)	664	4.32435	5	2	3	0.2	0.1	FAM59B	0	HADHA	15516	FAM59B, FAM59B, FAM59B
chr2	+(26415691..26416281)	590	1.81557	6	4	2	0.333333	0.067	FAM59B	3159	HADHA	0	HADHA, HADHA, HADHA
chr2	+(26552691..26553268)	577	4.32435	6	4	2	0.333333	0.067	HADHB	39358	GPR113	0	GPR113, GPR113, GPR113
chr2	+(26567924..26568676)	752	0.77089	8	5	3	0.25	0.125	HADHB	54591	GPR113	0	GPR113, GPR113, GPR113
chr2	+(26697243..26697832)	589	0.331311	8	5	3	0.25	0.018	C2orf39	17664	OTOF	0	OTOF, OTOF, OTOF, OTOF, OTOF, OTOF, OTOF, OTOF, OTOF
chr2	+(26744294..26745094)	800	0.294958	11	6	5	0.0909091	0.0339446	C2orf39	64715	OTOF	0	OTOF, OTOF, OTOF
chr2	+(26817998..26818748)	750	1.81557	11	4	7	0.272727	0.264	C2orf70	15603	CIB4	0	CIB4, CIB4, CIB4
chr2	+(26905077..26905590)	513	4.32435	5	3	2	0.2	0.1	CIB4	40866	KCNK3	9990
chr2	+(26908438..26909238)	800	0.331311	8	3	5	0.25	0.018	CIB4	44227	KCNK3	6342
chr2	+(26936782..26937318)	536	1.81557	6	2	4	0.333333	0.067	KCNK3	0	C2orf18	49823	KCNK3, KCNK3, KCNK3
chr2	+(26946915..26947459)	544	4.32435	6	2	4	0.333333	0.267	KCNK3	0	C2orf18	39682	KCNK3, KCNK3, KCNK3
chr2	+(27112387..27113160)	773	4.32435	5	3	2	0.2	0.1	DPYSL5	0	MAPRE3	80364	DPYSL5, DPYSL5
chr2	+(27128610..27129176)	566	1.81557	6	4	2	0.333333	0.933	DPYSL5	0	MAPRE3	64348	DPYSL5, DPYSL5, DPYSL5
chr2	+(27306601..27307111)	510	4.32435	5	3	2	0.2	0.1	EMILIN1	0	KHK	2499	EMILIN1, EMILIN1, EMILIN1
chr2	+(27361986..27362493)	507	4.32435	5	3	2	0.2	0.1	PREB	4444	C2orf53	0	C2orf53, C2orf53
chr2	+(27423973..27424539)	566	0.77089	9	4	5	0.111111	0.365	TCF23	48154	SLC5A6	0	SLC5A6, SLC5A6, SLC5A6, SLC5A6
chr2	+(27445605..27446267)	662	4.32435	6	3	3	0	0.35	CAD	0	SLC30A3	31172	CAD, CAD, CAD
chr2	+(27446341..27447141)	800	0.0546472	13	8	5	0.230769	0.120783	CAD	0	SLC30A3	30298	CAD, CAD, CAD
chr2	+(27459996..27460532)	536	4.32435	5	3	2	0.2	0.1	CAD	0	SLC30A3	16907	CAD, CAD, CAD
chr2	+(27596618..27597121)	503	4.32435	5	3	2	0.2	0.1	SNX17	0	ZNF513	2980	SNX17, SNX17, SNX17
chr2	+(27675279..27675937)	658	4.32435	6	4	2	0.333333	0.267	KRTCAP3	5931	IFT172	0	IFT172, IFT172, IFT172
chr2	+(27936698..27937391)	693	4.32435	5	2	3	0.2	0.1	SLC4A1AP	18851	MRPL33	57192
chr2	+(28086015..28086542)	527	1.81557	6	3	3	0	0.05	MRPL33	83407	RBKS	0	RBKS, RBKS, RBKS
chr2	+(28572089..28572739)	650	0.153316	10	5	5	0	0.00451172	MIR4263	352773	FOSL2	43039
chr2	+(28598651..28599362)	711	1.81557	10	6	4	0.2	0.762	MIR4263	379335	FOSL2	16416
chr2	+(28621101..28621616)	515	4.32435	5	2	3	0.2	0.1	FOSL2	0	PLB1	97321	FOSL2, FOSL2, FOSL2
chr2	+(28629336..28629898)	562	4.32435	5	2	3	0.2	0.1	FOSL2	0	PLB1	89039	FOSL2, FOSL2, FOSL2
chr2	+(28659779..28660499)	720	4.32435	5	3	2	0.2	0.1	FOSL2	22263	PLB1	58438
chr2	+(28737989..28738740)	751	1.81557	6	4	2	0.333333	0.067	PLB1	0	PPP1CB	235873	PLB1, PLB1, PLB1, PLB1, PLB1
chr2	+(28750016..28750554)	538	3.44837	14	9	5	0.285714	0.0477904	PLB1	0	PPP1CB	224059	PLB1, PLB1, PLB1, PLB1, PLB1
chr2	+(28771613..28772174)	561	4.32435	5	2	3	0.2	0.1	PLB1	0	PPP1CB	202439	PLB1, PLB1, PLB1, PLB1, PLB1
chr2	+(28865458..28866182)	724	4.32435	5	2	3	0.2	0.1	PLB1	0	PPP1CB	108431	PLB1, PLB1, PLB1, PLB1, PLB1
chr2	+(28946020..28946531)	511	4.32435	5	2	3	0.2	0.1	PLB1	79367	PPP1CB	28082
chr2	+(29093974..29094921)	947	0.331311	10	4	6	0.2	0.019	TRMT61B	799	WDR43	22611
chr2	+(29201813..29202374)	561	4.05116	8	3	5	0.25	0.125	SNORD53	51805	FAM179A	1789
chr2	+(29225129..29225658)	529	1.81557	6	3	3	0	0.05	FAM179A	0	C2orf71	58899	FAM179A, FAM179A, FAM179A
chr2	+(29227608..29228117)	509	4.32435	5	2	3	0.2	0.1	FAM179A	0	C2orf71	56440	FAM179A, FAM179A, FAM179A
chr2	+(29272305..29272933)	628	4.32435	5	3	2	0.2	0.1	FAM179A	0	C2orf71	11624	FAM179A, FAM179A, FAM179A
chr2	+(29490077..29490587)	510	4.32435	5	3	2	0.2	0.1	CLIP4	83398	ALK	0	ALK, ALK, ALK
chr2	+(29563125..29563676)	551	4.32435	5	2	3	0.2	0.1	CLIP4	156446	ALK	0	ALK, ALK, ALK
chr2	+(30901066..30901644)	578	1.81557	9	6	3	0.333333	0.726	LCLAT1	33975	CAPN13	43993
chr2	+(31167917..31168421)	504	4.32435	5	2	3	0.2	0.1	CAPN13	137606	GALNT14	0	GALNT14, GALNT14, GALNT14
chr2	+(31272183..31272812)	629	1.81557	6	3	3	0	0.05	CAPN13	241872	GALNT14	0	GALNT14, GALNT14, GALNT14
chr2	+(31458455..31459159)	704	1.81557	6	4	2	0.333333	0.067	EHD3	0	XDH	98028	EHD3, EHD3, EHD3
chr2	+(32119289..32119869)	580	4.32435	5	3	2	0.2	0.1	SRD5A2	313249	MEMO1	0	MEMO1, MEMO1, MEMO1, MEMO1, MEMO1
chr2	+(32234477..32234979)	502	4.32435	5	2	3	0.2	0.1	SRD5A2	428437	MEMO1	0	MEMO1, MEMO1, MEMO1, MEMO1, MEMO1
chr2	+(32253478..32254203)	725	0.153316	9	4	5	0.111111	0.008	MEMO1	17780	DPY30	0	DPY30, DPY30, DPY30
chr2	+(32301170..32301970)	800	1.81557	10	7	3	0.4	0.992	SPAST	0	SLC30A6	88939	SPAST, SPAST, SPAST, SPAST, SPAST
chr2	+(32389085..32389601)	516	4.32435	5	2	3	0.2	0.9	SPAST	6379	SLC30A6	1308
chr2	+(33823398..33824167)	769	0.331311	9	4	5	0.111111	0.143	RASGRP3	33600	FAM98A	0	FAM98A, FAM98A, FAM98A
chr2	+(35783998..35784643)	645	0.77089	7	3	4	0.142857	0.029	MYADML	1830714	CRIM1	798726
chr2	+(36584113..36584913)	800	0.77089	9	5	4	0.111111	0.056	CRIM1	0	FEZ2	194490	CRIM1, CRIM1, CRIM1
chr2	+(36632172..36632972)	800	0.0056531	16	7	9	0.125	0.000896272	CRIM1	0	FEZ2	146431	CRIM1, CRIM1, CRIM1
chr2	+(36643829..36644534)	705	1.81557	6	2	4	0.333333	0.067	CRIM1	0	FEZ2	134869	CRIM1, CRIM1, CRIM1
chr2	+(36717605..36718353)	748	1.81557	6	4	2	0.333333	0.067	CRIM1	0	FEZ2	61050	CRIM1, CRIM1, CRIM1
chr2	+(36792711..36793227)	516	4.32435	7	3	4	0.142857	0.429	CRIM1	14433	FEZ2	0	FEZ2, FEZ2, FEZ2, FEZ2, FEZ2
chr2	+(37191605..37192139)	534	1.81557	6	4	2	0.333333	0.067	VIT	149668	STRN	0	STRN, STRN, STRN
chr2	+(37390578..37391193)	615	1.81557	6	3	3	0	0.05	EIF2AK2	6388	SULT6B1	3769
chr2	+(37424523..37425691)	1168	0.0546472	15	6	9	0.2	0.00476095	SULT6B1	8833	CEBPZ	3083
chr2	+(37448057..37448802)	745	1.81557	6	4	2	0.333333	0.067	SULT6B1	32367	CEBPZ	0	CEBPZ, CEBPZ, CEBPZ
chr2	+(37458344..37459106)	762	2.02741	11	7	4	0.272727	0.158	SULT6B1	42654	CEBPZ	0	CEBPZ, C2orf56, C2orf56, CEBPZ, C2orf56, C2orf56, CEBPZ, C2orf56, CEBPZ, C2orf56, C2orf56
chr2	+(37550653..37551566)	913	2.79767e-05	19	7	12	0.263158	0.000192873	PRKD3	6431	QPCT	20186
chr2	+(37552133..37552652)	519	4.32435	5	2	3	0.2	0.2	PRKD3	7911	QPCT	19100
chr2	+(37552950..37553514)	564	0.77089	7	3	4	0.142857	0.029	PRKD3	8728	QPCT	18238
chr2	+(37617434..37617961)	527	4.32435	5	3	2	0.2	0.1	QPCT	16969	CDC42EP3	252781
chr2	+(37902080..37902704)	624	0.331311	8	5	3	0.25	0.018	CDC42EP3	2754	FAM82A1	249757
chr2	+(38040127..38040749)	622	4.32435	5	3	2	0.2	0.1	CDC42EP3	140801	FAM82A1	111712
chr2	+(38285462..38286013)	551	4.32435	6	2	4	0.333333	0.067	FAM82A1	0	CYP1B1	8732	FAM82A1, FAM82A1, FAM82A1
chr2	+(38298037..38298752)	715	0.331311	8	4	4	0	0.014	FAM82A1	3752	CYP1B1	0	CYP1B1, CYP1B1, CYP1B1
chr2	+(38300280..38301397)	1117	1.81557	13	5	8	0.230769	0.152754	FAM82A1	5995	CYP1B1	0	CYP1B1, CYP1B1, CYP1B1
chr2	+(38302418..38303318)	900	1.81557	17	6	11	0.294118	0.273247	FAM82A1	8133	CYP1B1	0	CYP1B1, CYP1B1, CYP1B1, CYP1B1
chr2	+(38318719..38320243)	1524	0.0546472	23	13	10	0.130435	0.132144	CYP1B1	15396	C2orf58	38003
chr2	+(38320539..38321107)	568	4.32435	6	2	4	0.333333	0.267	CYP1B1	17216	C2orf58	37139
chr2	+(38321624..38322189)	565	1.81557	6	2	4	0.333333	0.067	CYP1B1	18301	C2orf58	36057
chr2	+(38323457..38324055)	598	1.81557	11	6	5	0.0909091	0.0339446	CYP1B1	20134	C2orf58	34191
chr2	+(38601032..38601542)	510	1.81557	6	4	2	0.333333	0.067	C2orf58	192039	ATL2	0	ATL2, ATL2, ATL2, ATL2, ATL2, ATL2
chr2	+(38603117..38604078)	961	0.0053475	15	5	10	0.333333	0.110336	C2orf58	194124	ATL2	0	ATL2, ATL2, ATL2, ATL2, ATL2, ATL2
chr2	+(38737714..38738851)	1137	4.32435	10	5	5	0	0.995488	ATL2	133282	HNRPLL	51476
chr2	+(39006140..39006868)	728	4.05116	7	3	4	0.142857	0.029	GEMIN6	0	DHX57	18007	GEMIN6, GEMIN6, GEMIN6
chr2	+(39407739..39408440)	701	4.32435	5	2	3	0.2	0.1	SOS1	60135	CDKL4	0	CDKL4, CDKL4, CDKL4
chr2	+(39477932..39478640)	708	4.32435	5	3	2	0.2	0.1	CDKL4	21259	MAP4K3	0	MAP4K3, MAP4K3, MAP4K3
chr2	+(39630259..39630950)	691	4.32435	5	3	2	0.2	0.1	CDKL4	173586	MAP4K3	0	MAP4K3, MAP4K3, MAP4K3
chr2	+(39705274..39705964)	690	4.32435	5	3	2	0.2	0.1	MAP4K3	41055	TMEM178	186673
chr2	+(39935975..39936745)	770	0.153316	9	3	6	0.333333	0.012	TMEM178	0	THUMPD2	26454	TMEM178, TMEM178, TMEM178, TMEM178, TMEM178
chr2	+(40092819..40093431)	612	4.32435	5	3	2	0.2	0.1	THUMPD2	86403	SLC8A1	245854
chr2	+(42011349..42011866)	517	1.81557	6	4	2	0.333333	0.733	SLC8A1	1271774	LOC388942	92828
chr2	+(42174475..42174979)	504	4.32435	6	2	4	0.333333	0.067	LOC388942	53289	PKDCC	100181
chr2	+(42239183..42239899)	716	4.32435	5	2	3	0.2	0.1	LOC388942	117997	PKDCC	35261
chr2	+(42330821..42331621)	800	0.331311	8	5	3	0.25	0.018	PKDCC	45153	EML4	64868
chr2	+(42646556..42647076)	520	4.32435	5	3	2	0.2	0.1	COX7A2L	58200	KCNG3	22080
chr2	+(42990119..42990661)	542	1.81557	7	3	4	0.142857	0.029	MTA3	53766	OXER1	0	OXER1, OXER1, OXER1
chr2	+(43074481..43075077)	596	4.32435	5	3	2	0.2	0.1	HAAO	54730	ZFP36L2	374463
chr2	+(43079035..43079569)	534	4.32435	5	3	2	0.2	0.9	HAAO	59284	ZFP36L2	369971
chr2	+(43106074..43106874)	800	0.331311	9	6	3	0.333333	0.012	HAAO	86323	ZFP36L2	342666
chr2	+(43143547..43144052)	505	4.32435	5	3	2	0.2	0.1	HAAO	123796	ZFP36L2	305488
chr2	+(43334170..43334691)	521	4.32435	5	2	3	0.2	0.1	HAAO	314419	ZFP36L2	114849
chr2	+(43363019..43363647)	628	1.81557	6	3	3	0	0.05	HAAO	343268	ZFP36L2	85893
chr2	+(43452644..43453237)	593	4.32435	5	2	3	0.2	0.4	HAAO	432893	ZFP36L2	0	ZFP36L2, ZFP36L2, ZFP36L2
chr2	+(43551153..43551839)	686	4.32435	5	3	2	0.2	0.1	LOC100129726	95159	THADA	0	THADA, THADA, THADA, THADA, THADA
chr2	+(43595267..43596066)	799	1.81557	9	6	3	0.333333	0.012	LOC100129726	139273	THADA	0	THADA, THADA, THADA, THADA, THADA
chr2	+(43822604..43823379)	775	0.747251	11	5	6	0.0909091	0.0223049	LOC100129726	366610	THADA	0	THADA, THADA, THADA
chr2	+(43849022..43849582)	560	0.77089	7	3	4	0.142857	0.971	THADA	25837	PLEKHH2	14856
chr2	+(45042327..45042841)	514	4.32435	9	4	5	0.111111	0.095	C2orf34	42598	SIX3	126195
chr2	+(45096928..45097530)	602	4.32435	5	3	2	0.2	0.1	C2orf34	97199	SIX3	71506
chr2	+(45195142..45195809)	667	4.32435	5	2	3	0.2	0.1	SIX3	21926	SIX2	36514
chr2	+(45447490..45448234)	744	4.32435	5	3	2	0.2	0.1	SIX2	210948	UNQ6975	0	UNQ6975, UNQ6975
chr2	+(45513090..45513824)	734	4.32435	5	3	2	0.2	0.1	UNQ6975	31010	SRBD1	101994
chr2	+(45517326..45517874)	548	4.05116	10	7	3	0.4	0.992	UNQ6975	35246	SRBD1	97944
chr2	+(46538275..46538821)	546	1.81557	6	3	3	0	0.2	EPAS1	0	LOC388946	167882	EPAS1, EPAS1, EPAS1
chr2	+(46549437..46549944)	507	4.32435	5	3	2	0.2	0.1	EPAS1	0	LOC388946	156759	EPAS1, EPAS1, EPAS1
chr2	+(47110609..47111197)	588	1.81557	6	2	4	0.333333	0.067	LOC100134259	24464	MCFD2	17811
chr2	+(47456338..47456977)	639	4.32435	5	2	3	0.2	0.1	CALM2	52598	EPCAM	139309
chr2	+(47653030..47653667)	637	4.32435	5	2	3	0.2	0.1	MSH2	0	KCNK12	94247	MSH2, MSH2, MSH2
chr2	+(47879528..47880235)	707	0.331311	8	4	4	0	0.014	KCNK12	82058	MSH6	129985
chr2	+(48300905..48301598)	693	4.05116	7	3	4	0.142857	0.029	FBXO11	167973	FOXN2	240196
chr2	+(48499372..48500172)	800	0.153316	9	5	4	0.111111	0.008	FBXO11	366440	FOXN2	41622
chr2	+(49998270..49998851)	581	4.32435	5	2	3	0.2	0.1	FSHR	616604	NRXN1	146791
chr2	+(51330402..51331024)	622	4.32435	5	2	3	0.2	0.1	NRXN1	70728	ASB3	2566093
chr2	+(51673115..51673715)	600	1.81557	7	3	4	0.142857	0.686	NRXN1	413441	ASB3	2223402
chr2	+(52159067..52159749)	682	4.32435	6	4	2	0.333333	0.267	NRXN1	899393	ASB3	1737368
chr2	+(52545521..52546073)	552	4.32435	5	3	2	0.2	0.1	NRXN1	1285847	ASB3	1351044
chr2	+(52571258..52571983)	725	4.32435	5	2	3	0.2	0.1	NRXN1	1311584	ASB3	1325134
chr2	+(52586114..52586749)	635	4.05116	8	4	4	0	0.171	NRXN1	1326440	ASB3	1310368
chr2	+(54798054..54798737)	683	4.32435	5	2	3	0.2	0.1	RPL23AP32	41076	EML6	153411	SPTBN1, SPTBN1, SPTBN1, SPTBN1, SPTBN1
chr2	+(54971752..54972257)	505	4.32435	5	2	3	0.2	0.4	EML6	0	RTN4	227069	EML6, EML6, EML6
chr2	+(55063076..55063656)	580	1.81557	6	3	3	0	0.05	EML6	0	RTN4	135670	EML6, EML6, EML6
chr2	+(55277200..55277898)	698	0.153316	10	3	7	0.4	0.092	EML6	78044	RTN4	0	RTN4, RTN4, RTN4, RTN4, RTN4, RTN4, RTN4, RTN4, RTN4, RTN4
chr2	+(55646131..55646931)	800	0.000716295	19	6	13	0.368421	0.700637	PRORSD1P	134524	CCDC88A	0	CCDC88A, CCDC88A, CCDC88A, CCDC88A, CCDC88A, CCDC88A, CCDC88A
chr2	+(55920258..55920904)	646	0.331311	8	4	4	0	0.171	SMEK2	75462	PNPT1	0	PNPT1, PNPT1, PNPT1
chr2	+(56149917..56150927)	1010	0.0168973	19	8	11	0.157895	0.141537	PNPT1	228906	EFEMP1	0	EFEMP1, EFEMP1, EFEMP1, EFEMP1
chr2	+(56968358..56969158)	800	0.0546472	10	4	6	0.2	0.005	CCDC85A	355049	VRK2	1304618
chr2	+(57227622..57228134)	512	1.81557	6	3	3	0	0.65	CCDC85A	614313	VRK2	1045642
chr2	+(57391030..57391718)	688	4.32435	5	3	2	0.2	0.1	CCDC85A	777721	VRK2	882058
chr2	+(58156120..58156668)	548	4.32435	6	3	3	0	0.05	CCDC85A	1542811	VRK2	117108
chr2	+(60123407..60123992)	585	1.81557	7	4	3	0.142857	0.314	FLJ30838	832506	BCL11A	554309
chr2	+(60235525..60236305)	780	1.81557	6	3	3	0	0.05	FLJ30838	944624	BCL11A	441996
chr2	+(60510730..60511380)	650	4.32435	5	3	2	0.2	0.1	FLJ30838	1219829	BCL11A	166921
chr2	+(60826710..60827426)	716	2.02741	8	3	5	0.25	0.018	BCL11A	46077	PAPOLG	155938
chr2	+(60935188..60935729)	541	4.32435	5	3	2	0.2	0.1	BCL11A	154555	PAPOLG	47635
chr2	+(61185544..61186112)	568	0.77089	7	4	3	0.142857	0.971	REL	35366	PUS10	0	PUS10, PUS10, PUS10
chr2	+(61202786..61203289)	503	4.32435	6	3	3	0	0.05	REL	52608	PUS10	0	PUS10, PUS10, PUS10
chr2	+(61243912..61244618)	706	0.331311	8	5	3	0.25	0.196	REL	93734	PUS10	0	PUS10, PUS10
chr2	+(61572641..61573392)	751	1.81557	6	4	2	0.333333	0.067	AHSA2	157955	USP34	0	USP34, USP34, USP34
chr2	+(61640860..61641468)	608	1.81557	6	4	2	0.333333	0.067	AHSA2	226174	USP34	0	USP34, USP34, USP34
chr2	+(61766129..61766874)	745	4.32435	5	3	2	0.2	0.1	XPO1	711	FAM161A	285108
chr2	+(61925100..61925793)	693	4.32435	5	2	3	0.2	0.1	XPO1	159682	FAM161A	126189
chr2	+(61960125..61960792)	667	4.32435	5	2	3	0.2	0.1	XPO1	194707	FAM161A	91190
chr2	+(62000444..62000953)	509	1.81557	6	3	3	0	0.05	XPO1	235026	FAM161A	51029
chr2	+(62017054..62017595)	541	4.32435	5	2	3	0.2	0.1	XPO1	251636	FAM161A	34387
chr2	+(62122950..62123558)	608	1.81557	7	4	3	0.142857	0.029	CCT4	7159	COMMD1	9244
chr2	+(62132587..62133145)	558	1.81557	8	4	4	0	0.171	CCT4	16796	COMMD1	0	COMMD1, COMMD1, COMMD1, COMMD1
chr2	+(62269036..62269553)	517	1.81557	6	4	2	0.333333	0.067	COMMD1	0	B3GNT2	153708	COMMD1, COMMD1, COMMD1
chr2	+(62389280..62389815)	535	4.05116	8	3	5	0.25	0.125	COMMD1	26075	B3GNT2	33446
chr2	+(62430533..62431089)	556	1.81557	6	3	3	0	0.05	B3GNT2	0	TMEM17	296266	B3GNT2, B3GNT2
chr2	+(62638487..62639005)	518	4.32435	6	3	3	0	0.05	B3GNT2	186621	TMEM17	88350
chr2	+(62688624..62689305)	681	0.77089	10	5	5	0	0.699246	B3GNT2	236758	TMEM17	38050
chr2	+(64336199..64336765)	566	0.77089	7	3	4	0.142857	0.971	VPS54	89985	PELI1	0	PELI1, PELI1
chr2	+(64870173..64870949)	776	0.153316	11	5	6	0.0909091	0.0720635	LOC339807	26557	SERTAD2	0	SERTAD2, SERTAD2
chr2	+(65059403..65059931)	528	4.32435	5	2	3	0.2	0.1	SERTAD2	178357	LOC400958	69042
chr2	+(65212683..65213231)	548	0.77089	7	4	3	0.142857	0.029	LOC400958	53102	SLC1A4	2347
chr2	+(65267486..65268286)	800	0.77089	7	4	3	0.142857	0.029	SLC1A4	16486	CEP68	15208
chr2	+(65425142..65425643)	501	4.32435	5	3	2	0.2	0.6	RAB1A	67707	ACTR2	29185
chr2	+(65595857..65596460)	603	4.32435	5	2	3	0.2	0.1	ACTR2	97467	SPRED2	0	SPRED2, SPRED2, SPRED2
chr2	+(65657627..65658154)	527	4.32435	5	3	2	0.2	0.1	ACTR2	159237	SPRED2	0	SPRED2, SPRED2, SPRED2
chr2	+(65831501..65832027)	526	1.81557	6	3	3	0	0.05	SPRED2	171845	MEIS1	830504
chr2	+(65867496..65868230)	734	4.32435	7	4	3	0.142857	0.686	SPRED2	207840	MEIS1	794301
chr2	+(66664719..66665268)	549	1.81557	6	3	3	0	0.5	MEIS1	0	ETAA1	959173	MEIS1, MEIS1, MEIS1
chr2	+(66803326..66804296)	970	2.02741	16	9	7	0.125	0.478896	MEIS1	3435	ETAA1	820145
chr2	+(67479142..67479942)	800	0.331311	12	7	5	0.166667	0.955921	MEIS1	679251	ETAA1	144499
chr2	+(68050217..68050752)	535	4.32435	5	3	2	0.2	0.9	ETAA1	412684	C1D	218579
chr2	+(68238388..68238964)	576	4.32435	5	2	3	0.2	0.1	ETAA1	600855	C1D	30367
chr2	+(68419674..68420457)	783	1.81557	6	2	4	0.333333	0.267	PNO1	16580	PPP3R1	0	PPP3R1, PPP3R1, PPP3R1
chr2	+(68953511..68954304)	793	1.81557	6	3	3	0	0.05	PROKR1	70803	ARHGAP25	7608
chr2	+(69195518..69196282)	764	1.81557	6	4	2	0.333333	0.067	GKN2	15416	GKN1	5422
chr2	+(69225375..69226160)	785	1.81557	6	3	3	0	0.05	GKN1	17263	ANTXR1	14115
chr2	+(69240052..69240852)	800	0.00735578	14	6	8	0.142857	0.0353506	GKN1	31940	ANTXR1	0	ANTXR1, ANTXR1, ANTXR1, ANTXR1, ANTXR1, ANTXR1, ANTXR1, ANTXR1, ANTXR1, ANTXR1
chr2	+(69240897..69241909)	1012	0.331311	20	11	9	0.1	0.212515	ANTXR1	0	MIR3126	88904	ANTXR1, ANTXR1, ANTXR1, ANTXR1, ANTXR1, ANTXR1, ANTXR1
chr2	+(69500041..69500696)	655	0.77089	8	5	3	0.25	0.286	MIR3126	169154	GFPT1	46208
chr2	+(69539774..69540546)	772	0.77089	7	4	3	0.142857	0.029	MIR3126	208887	GFPT1	6358
chr2	+(69712866..69713368)	502	4.32435	5	3	2	0.2	0.6	NFU1	48113	AAK1	0	AAK1, AAK1, AAK1
chr2	+(70055051..70055600)	549	4.32435	5	2	3	0.2	0.6	ANXA4	1455	GMCL1	1217
chr2	+(70192655..70193252)	597	1.81557	6	4	2	0.333333	0.067	ASPRV1	3258	LOC400960	0	LOC400960, LOC400960
chr2	+(70716159..70716696)	537	4.32435	5	3	2	0.2	0.1	FAM136A	186939	TGFA	0	TGFA, TGFA, TGFA, TGFA, TGFA
chr2	+(70791920..70792444)	524	1.81557	6	3	3	0	0.05	TGFA	10815	ADD2	96771
chr2	+(70835780..70836571)	791	1.81557	9	6	3	0.333333	0.012	TGFA	54675	ADD2	52644
chr2	+(71039488..71040190)	702	4.32435	6	2	4	0.333333	0.4	FIGLA	21713	CLEC4F	0	CLEC4F, CLEC4F, CLEC4F
chr2	+(71115320..71115834)	514	4.32435	5	3	2	0.2	0.1	CD207	52367	VAX2	11885
chr2	+(71134000..71134510)	510	0.77089	7	4	3	0.142857	0.029	VAX2	0	ATP6V1B1	28487	VAX2, VAX2, VAX2
chr2	+(71175170..71175672)	502	4.32435	5	2	3	0.2	0.1	ATP6V1B1	0	ANKRD53	29902	ATP6V1B1, ATP6V1B1, ATP6V1B1
chr2	+(71290928..71292017)	1089	0.331311	13	8	5	0.230769	0.998293	OR7E91P	33868	NAGK	3390
chr2	+(71294801..71295377)	576	4.32435	9	5	4	0.111111	0.278	OR7E91P	37741	NAGK	30
chr2	+(71356884..71357684)	800	1.81557	10	4	6	0.2	0.305	NAGK	50886	MCEE	0	MCEE, MCEE, MCEE, MPHOSPH10, MCEE, MPHOSPH10
chr2	+(71687794..71688594)	800	0.331311	12	4	8	0.333333	0.107	DYSF	0	CYP26B1	667772	DYSF, DYSF, DYSF, DYSF, DYSF, DYSF, DYSF, DYSF, DYSF, DYSF, DYSF, DYSF, DYSF, DYSF, DYSF
chr2	+(71734025..71734582)	557	4.05116	7	3	4	0.142857	0.029	DYSF	0	CYP26B1	621784	DYSF, DYSF, DYSF, DYSF, DYSF, DYSF, DYSF, DYSF, DYSF, DYSF, DYSF, DYSF, DYSF, DYSF, DYSF, DYSF, DYSF, DYSF, DYSF, DYSF, DYSF, DYSF, DYSF, DYSF, DYSF, DYSF, DYSF, DYSF, DYSF
chr2	+(71912067..71912608)	541	1.81557	6	3	3	0	0.1	DYSF	0	CYP26B1	443758	DYSF, DYSF, DYSF, DYSF, DYSF, DYSF, DYSF, DYSF, DYSF, DYSF, DYSF, DYSF, DYSF, DYSF, DYSF, DYSF, DYSF, DYSF, DYSF, DYSF, DYSF, DYSF, DYSF, DYSF, DYSF, DYSF, DYSF, DYSF, DYSF
chr2	+(71930264..71930765)	501	4.32435	5	2	3	0.2	0.1	DYSF	16371	CYP26B1	425601
chr2	+(71939194..71939705)	511	4.32435	5	2	3	0.2	0.4	DYSF	25301	CYP26B1	416661
chr2	+(72004983..72005568)	585	1.81557	6	3	3	0	0.05	DYSF	91090	CYP26B1	350798
chr2	+(72901633..72902171)	538	4.32435	5	2	3	0.2	0.1	CYP26B1	526670	EXOC6B	0	EXOC6B, EXOC6B, EXOC6B
chr2	+(73155951..73156483)	532	4.32435	5	2	3	0.2	0.1	EMX1	0	SFXN5	12681	EMX1, EMX1, EMX1
chr2	+(73168277..73168801)	524	1.81557	6	3	3	0	0.05	EMX1	6257	SFXN5	363
chr2	+(73272529..73273068)	539	4.05116	7	3	4	0.142857	0.029	EMX1	110509	SFXN5	0	SFXN5, SFXN5, SFXN5
chr2	+(73338802..73339388)	586	1.81557	6	2	4	0.333333	0.267	SFXN5	39837	RAB11FIP5	0	RAB11FIP5, RAB11FIP5, RAB11FIP5
chr2	+(73616829..73617367)	538	4.32435	5	2	3	0.2	0.4	ALMS1	0	NAT8	250482	ALMS1, ALMS1, ALMS1
chr2	+(73850756..73851355)	599	4.32435	5	3	2	0.2	0.9	ALMS1	13710	NAT8	16494
chr2	+(74044955..74045483)	528	1.81557	6	2	4	0.333333	0.933	C2orf78	681	STAMBP	10602
chr2	+(74227126..74227801)	675	0.77089	10	4	6	0.2	0.619	DGUOK	41038	TET3	45648
chr2	+(74375004..74375743)	739	4.32435	5	2	3	0.2	0.1	TET3	39702	BOLA3	0	BOLA3, BOLA3, BOLA3
chr2	+(74466268..74466867)	599	4.32435	5	3	2	0.2	0.1	MTHFD2	23844	SLC4A5	0	SLC4A5, SLC4A5, SLC4A5, SLC4A5, SLC4A5
chr2	+(74593625..74594425)	800	2.02741	11	4	7	0.272727	0.115	SLC4A5	23091	DCTN1	0	DCTN1, DCTN1, DCTN1, DCTN1, DCTN1, DCTN1, DCTN1, DCTN1, DCTN1, DCTN1, DCTN1, DCTN1, DCTN1, DCTN1
chr2	+(74721632..74722321)	689	1.81557	6	3	3	0	0.05	TTC31	0	LBX2	2322	TTC31, TTC31, TTC31
chr2	+(74802323..74803067)	744	4.32435	6	2	4	0.333333	0.267	DOK1	17645	C2orf65	0	C2orf65, C2orf65, C2orf65
chr2	+(74949365..74949937)	572	4.32435	5	2	3	0.2	0.1	SEMA4F	40180	HK2	109844
chr2	+(75092302..75092862)	560	0.77089	7	4	3	0.142857	0.029	HK2	0	POLE4	92912	HK2, HK2, HK2
chr2	+(75100984..75101522)	538	1.81557	7	4	3	0.142857	0.971	HK2	0	POLE4	84252	HK2, HK2, HK2
chr2	+(75148073..75148637)	564	0.77089	8	3	5	0.25	0.071	HK2	27592	POLE4	37137
chr2	+(75278994..75279496)	502	0.77089	7	4	3	0.142857	0.029	POLE4	82135	TACR1	0	TACR1, TACR1, TACR1, TACR1, TACR1
chr2	+(75656157..75656870)	713	1.81557	6	4	2	0.333333	0.267	TACR1	229512	FAM176A	62573
chr2	+(75745903..75746703)	800	0.331311	10	5	5	0	0.300754	TACR1	319258	FAM176A	0	FAM176A, FAM176A, FAM176A
chr2	+(76118381..76118915)	534	1.81557	6	3	3	0	0.05	C2orf3	180270	LRRTM4	855934
chr2	+(79401733..79402438)	705	1.81557	6	2	4	0.333333	0.067	REG3A	14854	CTNNA2	337621
chr2	+(79495370..79495872)	502	1.81557	6	2	4	0.333333	0.067	REG3A	108491	CTNNA2	244187
chr2	+(79896512..79897051)	539	2.02741	8	5	3	0.25	0.982	MIR4264	20027	LRRTM1	631951	CTNNA2, CTNNA2, CTNNA2, CTNNA2, CTNNA2
chr2	+(81700648..81701336)	688	1.81557	6	3	3	0	0.05	LRRTM1	1169161	LOC1720	1382590
chr2	+(82726601..82727126)	525	1.81557	6	2	4	0.333333	0.067	LRRTM1	2195114	LOC1720	356800
chr2	+(84692162..84692848)	686	0.294958	10	4	6	0.2	0.005	SUCLG1	5576	DNAH6	50730
chr2	+(84974373..84975129)	756	0.77089	7	3	4	0.142857	0.029	DNAH6	0	C2orf89	73666	DNAH6, DNAH6, DNAH6
chr2	+(85292888..85293426)	538	4.32435	5	2	3	0.2	0.1	KCMF1	6293	TCF7L1	67156
chr2	+(85335242..85335855)	613	4.32435	5	3	2	0.2	0.1	KCMF1	48647	TCF7L1	24727
chr2	+(85419596..85420393)	797	1.81557	9	4	5	0.111111	0.452	TCF7L1	0	TGOLN2	124752	TCF7L1, TCF7L1, TCF7L1
chr2	+(85645939..85646586)	647	4.32435	5	2	3	0.2	0.1	CAPG	8263	SH2D6	15331
chr2	+(85648574..85649374)	800	4.32435	7	4	3	0.142857	0.114	CAPG	10898	SH2D6	12543
chr2	+(85707598..85708336)	738	0.294958	10	6	4	0.2	0.005	SH2D6	43446	MAT2A	57951
chr2	+(85730265..85732158)	1893	0.77089	24	15	9	0.25	0.714463	SH2D6	66113	MAT2A	34129
chr2	+(85946294..85946973)	679	0.331311	10	3	7	0.4	0.5	GNLY	20419	ATOH8	33935
chr2	+(86148146..86148729)	583	4.32435	5	3	2	0.2	0.1	ST3GAL5	31989	LOC90784	98609
chr2	+(86179163..86179832)	669	4.32435	6	2	4	0.333333	0.267	ST3GAL5	63006	LOC90784	67506
chr2	+(86585090..86585597)	507	4.32435	5	3	2	0.2	0.6	REEP1	19884	KDM3A	82673
chr2	+(86642091..86642728)	637	0.331311	8	5	3	0.25	0.018	REEP1	76885	KDM3A	25542
chr2	+(87738375..87739082)	707	4.32435	5	2	3	0.2	0.1	LOC285074	434839	NCRNA00152	15891
chr2	+(88409681..88410820)	1139	4.32435	10	7	3	0.4	0.092	SMYD1	0	FABP1	11689	SMYD1, SMYD1, SMYD1
chr2	+(88471910..88472637)	727	0.0546472	10	4	6	0.2	0.005	THNSL2	0	FOXI3	275088	THNSL2, THNSL2
chr2	+(89151402..89152039)	637	4.32435	5	2	3	0.2	0.1	ANKRD36BP2	45293	LOC654342	2672669
chr2	+(90089393..90090774)	1381	4.32435	10	5	5	0	0.00451172	ANKRD36BP2	983284	LOC654342	1733934
chr2	+(90484643..90485144)	501	1.95833	13	4	9	0.384615	0.02	ANKRD36BP2	1378534	LOC654342	1339564
chr2	+(91632638..91633190)	552	0.77089	7	3	4	0.142857	0.029	ANKRD36BP2	2526529	LOC654342	191518
chr2	+(91690024..91690586)	562	4.32435	5	2	3	0.2	0.1	ANKRD36BP2	2583915	LOC654342	134122
chr2	+(91727984..91728570)	586	4.32435	6	3	3	0	0.35	ANKRD36BP2	2621875	LOC654342	96138
chr2	+(91760960..91761706)	746	0.0174808	21	10	11	0.047619	0.5	ANKRD36BP2	2654851	LOC654342	63002
chr2	+(91773631..91774242)	611	1.10358	12	4	8	0.333333	0.00328926	ANKRD36BP2	2667522	LOC654342	50466
chr2	+(91814890..91815401)	511	1.81557	6	4	2	0.333333	0.067	ANKRD36BP2	2708781	LOC654342	9307
chr2	+(92105589..92106204)	615	4.32435	5	3	2	0.2	0.1	GGT8P	135436	ACTR3BP2	22954
chr2	+(92302158..92302802)	644	0.747251	9	6	3	0.333333	0.024	ACTR3BP2	171662	ANKRD20B	3123870
chr2	+(95703592..95704438)	846	1.10358	15	7	8	0.0666667	0.5	MAL	0	MRPS5	48513	MAL, MAL, MAL, MAL, MAL, MAL, MAL, MAL, MAL
chr2	+(95726407..95726952)	545	4.32435	5	3	2	0.2	0.9	MAL	6672	MRPS5	25999
chr2	+(95988147..95988696)	549	4.32435	7	4	3	0.142857	0.686	KCNIP3	0	FAHD2A	79751	KCNIP3, KCNIP3, KCNIP3
chr2	+(96912622..96913128)	506	4.32435	6	2	4	0.333333	0.267	LOC285033	4921	TMEM127	2817
chr2	+(97073450..97073975)	525	1.81557	8	3	5	0.25	0.875	NCAPH	32176	NEURL3	89407
chr2	+(97194450..97195250)	800	0.331311	9	4	5	0.111111	0.008	NEURL3	20604	ARID5A	7213
chr2	+(97372612..97373175)	563	2.02741	8	4	4	0	0.443	FER1L5	1988	LMAN2L	0	LMAN2L, LMAN2L, LMAN2L, LMAN2L, LMAN2L, LMAN2L, LMAN2L, LMAN2L, LMAN2L
chr2	+(97558270..97558786)	516	4.32435	5	2	3	0.2	0.1	SEMA4C	22535	FAM178B	0	FAM178B, FAM178B, FAM178B, FAM178B, FAM178B, FAM178B, FAM178B
chr2	+(97613392..97614192)	800	0.153316	13	4	9	0.384615	0.962	SEMA4C	77657	FAM178B	0	FAM178B, FAM178B, FAM178B
chr2	+(97638224..97638929)	705	4.32435	5	3	2	0.2	0.1	SEMA4C	102489	FAM178B	0	FAM178B, FAM178B, FAM178B
chr2	+(98107124..98107700)	576	1.81557	6	2	4	0.333333	0.4	ANKRD36	176867	ANKRD36B	13560
chr2	+(98205846..98206348)	502	1.81557	6	4	2	0.333333	0.067	ANKRD36	275589	ANKRD36B	0	ANKRD36B, ANKRD36B, ANKRD36B, ANKRD36B
chr2	+(98290214..98290755)	541	4.32435	5	3	2	0.2	0.1	ACTR1B	9653	ZAP70	39275
chr2	+(98458431..98459164)	733	4.32435	6	3	3	0	0.35	ZAP70	102108	TMEM131	0	TMEM131, TMEM131, TMEM131
chr2	+(98995439..98996219)	780	4.32435	9	4	5	0.111111	0.992	CNGA3	0	INPP4A	65101	CNGA3, CNGA3, CNGA3, CNGA3, CNGA3
chr2	+(99103558..99104139)	581	2.02741	8	4	4	0	0.014	INPP4A	0	C2orf64	111725	INPP4A, INPP4A, INPP4A, INPP4A, INPP4A
chr2	+(99412902..99413702)	800	0.77089	11	5	6	0.0909091	0.0142299	MGAT4A	65313	C2orf55	0	C2orf55, C2orf55, C2orf55
chr2	+(99447145..99448129)	984	1.81557	12	5	7	0.166667	0.185876	MGAT4A	99556	C2orf55	0	C2orf55, C2orf55, C2orf55
chr2	+(100064003..100064689)	686	4.05116	8	5	3	0.25	0.125	EIF5B	47275	REV1	0	REV1, REV1, REV1, REV1, REV1
chr2	+(100175338..100176294)	956	2.17792e-13	38	22	16	0.157895	1.7427e-05	REV1	68858	AFF3	0	AFF3, AFF3, AFF3, AFF3, AFF3
chr2	+(100321286..100321832)	546	1.81557	10	5	5	0	0.941407	REV1	214806	AFF3	0	AFF3, AFF3, AFF3, AFF3, AFF3
chr2	+(100729175..100729948)	773	4.32435	5	3	2	0.2	0.1	REV1	622695	AFF3	0	AFF3, AFF3
chr2	+(100852105..100852646)	541	4.05116	7	4	3	0.142857	0.029	AFF3	93068	LONRF2	37106
chr2	+(100955591..100956789)	1198	1.81557	11	4	7	0.272727	0.003	LONRF2	16396	CHST10	51532
chr2	+(101127768..101128366)	598	1.81557	6	3	3	0	0.65	NMS	28026	PDCL3	51051
chr2	+(101408420..101408973)	553	1.81557	6	2	4	0.333333	0.4	PDCL3	215219	NPAS2	27639
chr2	+(101477192..101477718)	526	1.81557	6	4	2	0.333333	0.867	NPAS2	0	RPL31	140972	NPAS2, NPAS2
chr2	+(101506704..101507487)	783	0.0546472	10	4	6	0.2	0.005	NPAS2	0	RPL31	111203	NPAS2, NPAS2
chr2	+(101521275..101521789)	514	1.81557	8	4	4	0	0.029	NPAS2	0	RPL31	96901	NPAS2, NPAS2, NPAS2
chr2	+(101737905..101738408)	503	4.32435	8	4	4	0	0.943	RPL31	101750	TBC1D8	0	TBC1D8, TBC1D8, TBC1D8
chr2	+(101842677..101843345)	668	0.77089	7	4	3	0.142857	0.029	TBC1D8	74831	C2orf29	25999
chr2	+(102036114..102036856)	742	0.153316	11	6	5	0.0909091	0.0720635	CREG2	32149	RFX8	0	RFX8, RFX8, RFX8
chr2	+(102048732..102049381)	649	0.77089	9	6	3	0.333333	0.131	CREG2	44767	RFX8	0	RFX8, RFX8, RFX8
chr2	+(102133606..102134144)	538	0.331311	8	4	4	0	0.986	RFX8	42441	MAP4K4	180343
chr2	+(102238698..102239315)	617	4.32435	6	2	4	0.333333	0.067	RFX8	147533	MAP4K4	75172
chr2	+(102369112..102369687)	575	2.02741	8	3	5	0.25	0.607	MAP4K4	0	IL1R2	238618	MAP4K4, MAP4K4, MAP4K4, MAP4K4, MAP4K4, MAP4K4, MAP4K4
chr2	+(102623284..102623824)	540	4.32435	5	3	2	0.2	0.1	IL1R2	0	IL1R1	146577	IL1R2, IL1R2, IL1R2
chr2	+(102650002..102650546)	544	1.81557	6	2	4	0.333333	0.067	IL1R2	5118	IL1R1	119855
chr2	+(102759295..102759932)	637	4.05116	7	3	4	0.142857	0.029	IL1R2	114411	IL1R1	10469
chr2	+(102771476..102772113)	637	1.81557	6	4	2	0.333333	0.067	IL1R1	0	IL1RL2	31319	IL1R1, IL1R1
chr2	+(102844013..102844870)	857	2.65574e-07	26	14	12	0.0769231	7.78402e-06	IL1RL2	0	IL1RL1	83091	IL1RL2, IL1RL2, IL1RL2
chr2	+(103253653..103254434)	781	0.0546472	11	6	5	0.0909091	0.0339446	SLC9A2	0	MFSD9	79231	SLC9A2, SLC9A2, SLC9A2
chr2	+(103457269..103457985)	716	4.32435	7	3	4	0.142857	0.2	TMEM182	23131	LOC150568	1592819
chr2	+(103958352..103959043)	691	4.32435	8	5	3	0.25	0.982	TMEM182	524214	LOC150568	1091761
chr2	+(104295764..104296763)	999	4.20622e-05	16	6	10	0.25	0.000569048	TMEM182	861626	LOC150568	754041
chr2	+(105718989..105719528)	539	4.32435	5	2	3	0.2	0.2	MRPS9	2571	GPR45	138671
chr2	+(105860395..105860962)	567	4.32435	5	2	3	0.2	0.1	GPR45	471	TGFBRAP1	22577
chr2	+(106176248..106176894)	646	4.32435	6	2	4	0.333333	0.4	FHL2	121018	NCK2	184625
chr2	+(106268854..106269561)	707	2.02741	10	5	5	0	0.00451172	FHL2	213624	NCK2	91958
chr2	+(106377716..106378338)	622	4.32435	5	2	3	0.2	0.1	NCK2	0	C2orf40	303774	NCK2, NCK2, NCK2
chr2	+(106456578..106457353)	775	4.32435	8	3	5	0.25	0.982	NCK2	0	C2orf40	224759	NCK2, NCK2, NCK2
chr2	+(106540656..106541241)	585	4.32435	5	2	3	0.2	0.4	NCK2	29926	C2orf40	140871
chr2	+(106689081..106689621)	540	1.81557	6	4	2	0.333333	0.067	C2orf40	0	UXS1	20137	C2orf40, C2orf40, C2orf40
chr2	+(106985095..106985675)	580	1.81557	6	4	2	0.333333	0.067	UXS1	174300	PLGLA	17093
chr2	+(107405345..107405869)	524	4.32435	5	3	2	0.2	0.1	RGPD3	320544	ST6GAL2	12186
chr2	+(108207250..108207763)	513	4.32435	5	2	3	0.2	0.1	ST6GAL2	703687	LOC729121	231756
chr2	+(108303173..108303698)	525	4.32435	5	2	3	0.2	0.1	ST6GAL2	799610	LOC729121	135821
chr2	+(108928283..108928876)	593	4.32435	5	3	2	0.2	0.1	SULT1C2	1912	SULT1C2P1	9817
chr2	+(109080377..109080889)	512	1.81557	7	4	3	0.142857	0.314	GCC2	0	LIMS1	69967	GCC2, GCC2, GCC2, GCC2
chr2	+(109154632..109155432)	800	0.0849713	13	4	9	0.384615	0.074	LIMS1	0	RANBP2	180504	LIMS1, LIMS1, LIMS1
chr2	+(109250504..109251107)	603	0.77089	7	3	4	0.142857	0.029	LIMS1	0	RANBP2	84829	LIMS1, LIMS1, LIMS1, LIMS1, LIMS1, LIMS1, LIMS1, LIMS1, LIMS1
chr2	+(109305576..109306365)	789	0.747251	9	5	4	0.111111	0.095	LIMS1	1874	RANBP2	29571
chr2	+(109402518..109403405)	887	0.0546472	13	6	7	0.0769231	0.00332094	RANBP2	251	CCDC138	0	CCDC138, CCDC138, CCDC138, CCDC138
chr2	+(109535233..109535857)	624	4.32435	5	3	2	0.2	0.1	CCDC138	42386	EDAR	0	EDAR, EDAR, EDAR
chr2	+(109790522..109791100)	578	1.81557	6	2	4	0.333333	0.067	MIR4265	32478	MIR4266	138926	SH3RF3, SH3RF3, SH3RF3
chr2	+(110028691..110029417)	726	4.32435	5	3	2	0.2	0.1	MIR4266	98610	SEPT10	270958	SH3RF3, SH3RF3, SH3RF3
chr2	+(110069638..110070421)	783	0.77089	8	3	5	0.25	0.018	MIR4266	139557	SEPT10	229954	SH3RF3, SH3RF3, SH3RF3
chr2	+(110274799..110275443)	644	4.32435	5	2	3	0.2	0.1	MIR4266	344718	SEPT10	24932
chr2	+(110370517..110371300)	783	0.77089	8	4	4	0	0.014	MIR4266	440436	SEPT10	0	SEPT10, SEPT10, SEPT10, SEPT10, SEPT10
chr2	+(110396624..110397183)	559	4.32435	5	2	3	0.2	0.1	ANKRD57	20060	RGPD5_dup1	153151
chr2	+(110441078..110441669)	591	4.05116	8	4	4	0	0.171	ANKRD57	64514	RGPD5_dup1	108665
chr2	+(110548041..110548557)	516	4.32435	5	3	2	0.2	0.6	ANKRD57	171477	RGPD5_dup1	1777
chr2	+(110655553..110656087)	534	1.81557	6	3	3	0	0.1	RGPD6_dup1	40271	LIMS3_dup1	0	LIMS3-LOC440895_dup1, LIMS3_dup1, LIMS3-LOC440895_dup1, LIMS3_dup1, LIMS3_dup1
chr2	+(110753309..110753826)	517	4.32435	6	3	3	0	0.05	LOC440895_dup1	27160	MIR4267	73711
chr2	+(110871527..110872327)	800	0.77089	10	3	7	0.4	0.008	MIR4267	43908	MALL	0	MALL, MALL, MALL
chr2	+(111101907..111102478)	571	1.81557	7	4	3	0.142857	0.429	LOC100507334	77772	LOC151009	30207
chr2	+(111529648..111530251)	603	0.77089	8	5	3	0.25	0.286	ACOXL	0	BCL2L11	348239	ACOXL, ACOXL, ACOXL
chr2	+(111563818..111564325)	507	4.32435	5	3	2	0.2	0.1	ACOXL	0	BCL2L11	314165	ACOXL, ACOXL, ACOXL
chr2	+(111784901..111785529)	628	1.81557	8	3	5	0.25	0.714	ACOXL	0	BCL2L11	92961	ACOXL, ACOXL, ACOXL
chr2	+(111871673..111872265)	592	0.77089	7	4	3	0.142857	0.029	ACOXL	0	BCL2L11	6225	ACOXL, ACOXL, ACOXL
chr2	+(112984940..112985474)	534	4.05116	8	3	5	0.25	0.018	FBLN7	39149	ZC3H8	0	ZC3H8, ZC3H8
chr2	+(113140472..113141053)	581	4.05116	7	3	4	0.142857	0.029	ZC3H6	42832	RGPD8	0	RGPD8, RGPD5_dup3, RGPD8, RGPD5_dup3, RGPD8, RGPD5_dup3
chr2	+(113299283..113299830)	547	1.81557	6	3	3	0	0.35	TTL	9061	POLR1B	0	POLR1B, POLR1B, POLR1B
chr2	+(113342909..113343547)	638	1.81557	6	2	4	0.333333	0.067	CHCHD5	0	FLJ42351	55859	CHCHD5, CHCHD5, CHCHD5
chr2	+(113384527..113386071)	1544	4.20622e-05	31	17	14	0.0967742	0.724216	CHCHD5	37910	FLJ42351	13335
chr2	+(113394426..113394956)	530	1.81557	6	4	2	0.333333	0.067	CHCHD5	47809	FLJ42351	4450
chr2	+(113413183..113413901)	718	0.77089	9	4	5	0.111111	0.452	SLC20A1	0	CKAP2L	81542	SLC20A1, SLC20A1, SLC20A1
chr2	+(113415390..113416141)	751	0.77089	7	4	3	0.142857	0.029	SLC20A1	0	CKAP2L	79302	SLC20A1, SLC20A1, SLC20A1
chr2	+(113471709..113472473)	764	0.0182762	14	5	9	0.285714	0.274253	SLC20A1	50309	CKAP2L	22970
chr2	+(113491728..113492528)	800	0.0546472	12	7	5	0.166667	0.284882	SLC20A1	70328	CKAP2L	2915
chr2	+(113808937..113809714)	777	0.77089	7	4	3	0.142857	0.029	IL1F6	43316	IL1F8	0	IL1F8, IL1F8, IL1F8
chr2	+(113962205..113962798)	593	0.77089	7	4	3	0.142857	0.571	IL1RN	70612	LOC440839	0	LOC440839, LOC440839
chr2	+(114080203..114080991)	788	4.32435	6	3	3	0	0.05	IL1RN	188610	LOC440839	0	LOC440839, LOC440839
chr2	+(114091877..114092478)	601	0.77089	7	4	3	0.142857	0.029	IL1RN	200284	LOC440839	0	LOC440839, LOC440839
chr2	+(114129714..114130257)	543	0.77089	7	3	4	0.142857	0.029	IL1RN	238121	LOC440839	0	LOC440839, LOC440839
chr2	+(114131221..114131862)	641	0.153316	9	6	3	0.333333	0.012	IL1RN	239628	LOC440839	0	LOC440839, LOC440839
chr2	+(114164080..114164625)	545	1.81557	6	4	2	0.333333	0.067	IL1RN	272487	LOC440839	0	LOC440839, LOC440839
chr2	+(114269603..114270393)	790	4.32435	5	3	2	0.2	0.1	FOXD4L1	10876	FAM138B	64565
chr2	+(115024427..115025206)	779	0.294958	11	5	6	0.0909091	0.0339446	LOC440900	259540	DPP10	174692
chr2	+(115799852..115800440)	588	4.32435	6	2	4	0.333333	0.067	DPP10	0	LOC389023	101184	DPP10, DPP10, DPP10, DPP10
chr2	+(115883201..115883703)	502	4.32435	5	3	2	0.2	0.1	DPP10	0	LOC389023	17921	DPP10, DPP10, DPP10, DPP10, DPP10, DPP10
chr2	+(115919895..115920534)	639	0.157461	11	5	6	0.0909091	0.819345	LOC389023	975	DDX18	2651720	DPP10, DPP10, DPP10, DPP10, DPP10, DPP10, DPP10, DPP10, DPP10, DPP10
chr2	+(118116841..118117466)	625	0.77089	9	3	6	0.333333	0.869	LOC389023	2197921	DDX18	454788
chr2	+(118401305..118402007)	702	0.77089	7	4	3	0.142857	0.571	LOC389023	2482385	DDX18	170247
chr2	+(118453621..118454142)	521	1.81557	6	4	2	0.333333	0.933	LOC389023	2534701	DDX18	118112
chr2	+(118689251..118690051)	800	0.0182762	11	4	7	0.272727	0.003	DDX18	99298	CCDC93	0	CCDC93, CCDC93, CCDC93
chr2	+(119068457..119069251)	794	1.81557	8	3	5	0.25	0.393	INSIG2	200860	EN1	530495
chr2	+(119134462..119135262)	800	0.331311	8	5	3	0.25	0.018	INSIG2	266865	EN1	464484
chr2	+(119616740..119617298)	558	0.153316	9	5	4	0.111111	0.008	EN1	10981	MARCO	82446
chr2	+(119766457..119767037)	580	1.81557	6	3	3	0	0.05	MARCO	14221	C1QL2	146781
chr2	+(120229712..120230301)	589	4.32435	5	2	3	0.2	0.1	TMEM37	33616	SCTR	0	SCTR, SCTR, SCTR
chr2	+(120335365..120335893)	528	4.32435	5	3	2	0.2	0.1	PCDP1	0	TMEM177	100849	PCDP1, PCDP1
chr2	+(120444468..120444996)	528	4.32435	5	3	2	0.2	0.1	TMEM177	4774	PTPN4	72210
chr2	+(120517863..120518445)	582	1.81557	6	3	3	0	0.65	PTPN4	0	EPB41L5	252158	PTPN4, PTPN4
chr2	+(120678429..120678980)	551	0.77089	7	4	3	0.142857	0.029	PTPN4	0	EPB41L5	91623	PTPN4, PTPN4, PTPN4
chr2	+(120962298..120963017)	719	4.32435	6	3	3	0	0.35	EPB41L5	25601	TMEM185B	15836
chr2	+(120995150..120995708)	558	0.77089	8	4	4	0	0.171	TMEM185B	14166	RALB	14705
chr2	+(121079968..121080477)	509	4.32435	6	2	4	0.333333	0.4	RALB	27682	INHBB	23241
chr2	+(121107093..121107674)	581	4.32435	5	2	3	0.2	0.1	INHBB	0	LOC84931	114236	INHBB, INHBB, INHBB
chr2	+(121261492..121262289)	797	1.81557	8	5	3	0.25	0.018	LOC84931	37567	GLI2	292577
chr2	+(121262793..121263336)	543	1.81557	6	3	3	0	0.05	LOC84931	38868	GLI2	291530
chr2	+(121276096..121277114)	1018	1.81557	12	6	6	0	0.027332	LOC84931	52171	GLI2	277752
chr2	+(121345775..121346287)	512	4.05116	7	3	4	0.142857	0.429	LOC84931	121850	GLI2	208579
chr2	+(121382332..121383002)	670	4.32435	6	3	3	0	0.35	LOC84931	158407	GLI2	171864
chr2	+(121418604..121419538)	934	4.32435	11	5	6	0.0909091	0.291941	LOC84931	194679	GLI2	135328
chr2	+(121467286..121468085)	799	0.331311	10	7	3	0.4	0.033	LOC84931	243361	GLI2	86781
chr2	+(121478464..121478994)	530	1.81557	6	3	3	0	0.05	LOC84931	254539	GLI2	75872
chr2	+(121603838..121604373)	535	4.32435	5	3	2	0.2	0.1	GLI2	0	TFCP2L1	369790	GLI2, GLI2, GLI2
chr2	+(121976746..121977248)	502	4.32435	5	3	2	0.2	0.1	GLI2	226517	TFCP2L1	0	TFCP2L1, TFCP2L1
chr2	+(121983313..121983988)	675	1.81557	6	3	3	0	0.05	GLI2	233084	TFCP2L1	0	TFCP2L1, TFCP2L1, TFCP2L1
chr2	+(122630718..122631508)	790	1.81557	10	3	7	0.4	0.992	TSN	105290	CNTNAP5	2151355
chr2	+(122730486..122731089)	603	4.32435	5	3	2	0.2	0.1	TSN	205058	CNTNAP5	2051774
chr2	+(122732741..122733437)	696	1.81557	7	3	4	0.142857	0.029	TSN	207313	CNTNAP5	2049426
chr2	+(122740340..122741139)	799	0.77089	7	3	4	0.142857	0.029	TSN	214912	CNTNAP5	2041724
chr2	+(122767113..122767753)	640	0.331311	9	6	3	0.333333	0.083	TSN	241685	CNTNAP5	2015110
chr2	+(122819659..122820410)	751	4.32435	6	2	4	0.333333	0.267	TSN	294231	CNTNAP5	1962453
chr2	+(122987122..122987677)	555	1.81557	6	3	3	0	0.05	TSN	461694	CNTNAP5	1795186
chr2	+(123227387..123228187)	800	1.81557	6	4	2	0.333333	0.067	TSN	701959	CNTNAP5	1554676
chr2	+(125313921..125314623)	702	4.32435	5	3	2	0.2	0.1	CNTNAP5	0	GYPC	2099060	CNTNAP5, CNTNAP5, CNTNAP5
chr2	+(125639523..125640213)	690	1.81557	6	2	4	0.333333	0.4	CNTNAP5	0	GYPC	1773470	CNTNAP5, CNTNAP5, CNTNAP5
chr2	+(127251812..127252811)	999	3.34539e-12	38	14	24	0.263158	1.8487e-07	CNTNAP5	1578949	GYPC	160872
chr2	+(127276831..127277363)	532	0.77089	7	4	3	0.142857	0.8	CNTNAP5	1603968	GYPC	136320
chr2	+(127333923..127334437)	514	4.05116	7	3	4	0.142857	0.8	CNTNAP5	1661060	GYPC	79246
chr2	+(127607071..127607715)	644	0.77089	8	5	3	0.25	0.286	GYPC	152825	BIN1	197891
chr2	+(127618425..127619279)	854	0.0182762	13	8	5	0.230769	0.0394913	GYPC	164179	BIN1	186327
chr2	+(127658243..127658858)	615	1.81557	6	3	3	0	0.05	GYPC	203997	BIN1	146748
chr2	+(127847886..127848462)	576	1.81557	7	3	4	0.142857	0.314	GYPC	393640	BIN1	0	BIN1, BIN1, BIN1, BIN1, BIN1, BIN1, BIN1, BIN1, BIN1, BIN1, BIN1, BIN1, BIN1, BIN1, BIN1, BIN1, BIN1, BIN1, BIN1, BIN1, BIN1
chr2	+(127903666..127904296)	630	0.77089	8	3	5	0.25	0.714	BIN1	38802	CYP27C1	37115
chr2	+(128172515..128173170)	655	0.331311	8	4	4	0	0.014	MAP3K2	71745	PROC	2825
chr2	+(128262258..128262811)	553	4.32435	5	3	2	0.2	0.1	PROC	75436	IWS1	0	IWS1, IWS1, IWS1
chr2	+(128372032..128372616)	584	1.81557	6	4	2	0.333333	0.067	MYO7B	0	LIMS2	23379	MYO7B, MYO7B, MYO7B
chr2	+(128380215..128380762)	547	1.81557	6	2	4	0.333333	0.067	MYO7B	0	LIMS2	15233	MYO7B, MYO7B, MYO7B
chr2	+(128418129..128418703)	574	0.77089	7	3	4	0.142857	0.029	MYO7B	22826	LIMS2	0	LIMS2, LIMS2, LIMS2, LIMS2, LIMS2, LIMS2, LIMS2, LIMS2
chr2	+(128467061..128467732)	671	1.81557	6	4	2	0.333333	0.067	SFT2D3	5654	WDR33	0	WDR33, WDR33, WDR33
chr2	+(128533756..128534407)	651	4.32435	5	3	2	0.2	0.1	SFT2D3	72349	WDR33	0	WDR33, WDR33, WDR33, WDR33
chr2	+(128568719..128569326)	607	4.32435	5	3	2	0.2	0.1	SFT2D3	107312	WDR33	0	WDR33, WDR33, WDR33, WDR33
chr2	+(129117677..129118289)	612	1.81557	6	2	4	0.333333	0.067	HS6ST1	41506	LOC389033	1562145
chr2	+(129168133..129168916)	783	0.77089	7	4	3	0.142857	0.029	HS6ST1	91962	LOC389033	1511518
chr2	+(129318372..129318971)	599	4.32435	6	4	2	0.333333	0.6	HS6ST1	242201	LOC389033	1361463
chr2	+(129385400..129386145)	745	4.05116	7	3	4	0.142857	0.029	HS6ST1	309229	LOC389033	1294289
chr2	+(129454048..129454596)	548	1.81557	9	6	3	0.333333	0.19	HS6ST1	377877	LOC389033	1225838
chr2	+(129490977..129491743)	766	0.153316	9	6	3	0.333333	0.012	HS6ST1	414806	LOC389033	1188691
chr2	+(129547176..129547976)	800	0.331311	8	3	5	0.25	0.982	HS6ST1	471005	LOC389033	1132458
chr2	+(129697866..129698598)	732	1.81557	6	4	2	0.333333	0.067	HS6ST1	621695	LOC389033	981836
chr2	+(129860847..129861540)	693	0.77089	7	4	3	0.142857	0.029	HS6ST1	784676	LOC389033	818894
chr2	+(130012590..130013376)	786	0.0056531	16	5	11	0.375	0.0237092	HS6ST1	936419	LOC389033	667058
chr2	+(130216910..130217498)	588	4.32435	5	2	3	0.2	0.1	HS6ST1	1140739	LOC389033	462936
chr2	+(130245137..130245914)	777	4.32435	5	3	2	0.2	0.1	HS6ST1	1168966	LOC389033	434520
chr2	+(130363864..130364366)	502	4.32435	6	3	3	0	0.95	HS6ST1	1287693	LOC389033	316068
chr2	+(130917251..130917770)	519	1.81557	7	3	4	0.142857	0.971	CCDC74B	14620	SMPD4	0	SMPD4, SMPD4, SMPD4, SMPD4, SMPD4, SMPD4, SMPD4, SMPD4, SMPD4, SMPD4
chr2	+(131674762..131675407)	645	0.77089	7	3	4	0.142857	0.029	ARHGEF4	0	FAM168B	130041	ARHGEF4, ARHGEF4, ARHGEF4
chr2	+(131681658..131682249)	591	4.32435	5	2	3	0.2	0.4	ARHGEF4	0	FAM168B	123199	ARHGEF4, ARHGEF4, ARHGEF4
chr2	+(131862146..131862845)	699	0.77089	11	4	7	0.272727	0.536	FAM168B	11142	PLEKHB2	0	PLEKHB2, PLEKHB2, PLEKHB2
chr2	+(131968440..131969235)	795	1.81557	6	4	2	0.333333	0.067	PLEKHB2	61015	POTEE	6688
chr2	+(132034607..132035119)	512	4.32435	6	4	2	0.333333	0.067	POTEE	12191	LOC440910	1743
chr2	+(132158487..132159066)	579	4.32435	5	2	3	0.2	0.2	LOC150786	36756	LOC389043	1407
chr2	+(132278891..132279410)	519	4.32435	6	4	2	0.333333	0.067	LOC150776	0	CCDC74A	6081	LOC150776, LOC150776
chr2	+(132849377..132850177)	800	0.153316	9	4	5	0.111111	0.008	C2orf27B	290143	ANKRD30BL	54986
chr2	+(132903510..132904256)	746	1.81557	6	4	2	0.333333	0.067	C2orf27B	344276	ANKRD30BL	907
chr2	+(133025998..133027715)	1717	0.000123778	161	87	74	0.0807453	0.0130352	MIR663B	11345	GPR39	146431
chr2	+(133028474..133029087)	613	0.987555	14	5	9	0.285714	0.00466119	MIR663B	13821	GPR39	145059
chr2	+(133299969..133300908)	939	1.81557	11	6	5	0.0909091	0.949826	GPR39	0	LYPD1	101428	GPR39, GPR39, GPR39
chr2	+(133339467..133340199)	732	1.81557	9	3	6	0.333333	0.012	GPR39	0	LYPD1	62137	GPR39, GPR39, GPR39
chr2	+(133579080..133579582)	502	0.77089	7	3	4	0.142857	0.8	LYPD1	150010	NCKAP5	0	NCKAP5, NCKAP5, NCKAP5, NCKAP5, NCKAP5
chr2	+(134021227..134021974)	747	0.77089	7	4	3	0.142857	0.029	LYPD1	592157	NCKAP5	0	NCKAP5, NCKAP5, NCKAP5, NCKAP5, NCKAP5
chr2	+(134023313..134024033)	720	1.81557	8	4	4	0	0.443	LYPD1	594243	NCKAP5	0	NCKAP5, NCKAP5, NCKAP5, NCKAP5, NCKAP5
chr2	+(134082152..134082665)	513	4.32435	7	3	4	0.142857	0.429	LYPD1	653082	NCKAP5	0	NCKAP5, NCKAP5, NCKAP5, NCKAP5, NCKAP5
chr2	+(134200324..134200905)	581	1.81557	6	4	2	0.333333	0.067	LYPD1	771254	NCKAP5	0	NCKAP5, NCKAP5, NCKAP5, NCKAP5, NCKAP5
chr2	+(134218836..134219364)	528	4.32435	5	3	2	0.2	0.1	LYPD1	789766	NCKAP5	0	NCKAP5, NCKAP5, NCKAP5, NCKAP5, NCKAP5
chr2	+(134580846..134581361)	515	1.81557	6	3	3	0	0.05	NCKAP5	254815	MIR3679	303334
chr2	+(134933683..134934442)	759	2.02741	9	3	6	0.333333	0.274	MIR3679	48920	MGAT5	77387
chr2	+(135161089..135161713)	624	1.81557	6	4	2	0.333333	0.067	MGAT5	0	LOC151162	45246	MGAT5, MGAT5, MGAT5
chr2	+(135210802..135211303)	501	4.32435	5	2	3	0.2	0.1	LOC151162	0	TMEM163	2026	LOC151162, LOC151162
chr2	+(135355827..135356481)	654	1.81557	6	4	2	0.333333	0.067	LOC151162	143635	TMEM163	0	TMEM163, TMEM163, TMEM163
chr2	+(135509777..135510296)	519	4.32435	5	2	3	0.2	0.1	TMEM163	33206	ACMSD	85889
chr2	+(135932262..135932945)	683	0.77089	9	4	5	0.111111	0.452	RAB3GAP1	3983	ZRANB3	24628
chr2	+(136562133..136562798)	665	0.77089	7	3	4	0.142857	0.029	UBXN4	19500	LCT	0	LCT, LCT, LCT
chr2	+(137101763..137102514)	751	1.81557	6	4	2	0.333333	0.6	CXCR4	226038	THSD7B	645947
chr2	+(137284946..137285691)	745	0.77089	7	3	4	0.142857	0.029	CXCR4	409221	THSD7B	462770
chr2	+(137303517..137304100)	583	4.32435	5	3	2	0.2	0.9	CXCR4	427792	THSD7B	444361
chr2	+(137921209..137922009)	800	0.294958	10	7	3	0.4	0.742	THSD7B	0	HNMT	799798	THSD7B, THSD7B, THSD7B
chr2	+(139362183..139362982)	799	0.331311	8	4	4	0	0.014	SPOPL	31378	NXPH2	63744
chr2	+(140629465..140630265)	800	0.294958	11	6	5	0.0909091	0.00308495	LOC647012	972721	LRP1B	358730
chr2	+(142887387..142888269)	882	0.528925	15	9	6	0.2	0.361837	LOC647012	3230643	LRP1B	0	LRP1B, LRP1B, LRP1B
chr2	+(143451292..143451847)	555	4.32435	5	2	3	0.2	0.1	LRP1B	562022	KYNU	183347
chr2	+(143512579..143513370)	791	4.32435	5	2	3	0.2	0.1	LRP1B	623309	KYNU	121824
chr2	+(143623807..143626220)	2413	0.157461	39	20	19	0.025641	0.00913264	LRP1B	734537	KYNU	8974
chr2	+(143732796..143733369)	573	4.32435	5	3	2	0.2	0.1	KYNU	0	ARHGAP15	153529	KYNU, KYNU, KYNU, KYNU, KYNU, KYNU, KYNU
chr2	+(145277348..145277920)	572	4.32435	5	3	2	0.2	0.1	GTDC1	187265	ZEB2	0	ZEB2, ZEB2, ZEB2, ZEB2
chr2	+(145559301..145560037)	736	0.331311	8	3	5	0.25	0.018	DKFZp686O1327	0	PABPC1P2	1784587	DKFZp686O1327, DKFZp686O1327
chr2	+(145644476..145645008)	532	4.32435	5	3	2	0.2	0.1	DKFZp686O1327	0	PABPC1P2	1699616	DKFZp686O1327, DKFZp686O1327
chr2	+(146887731..146888245)	514	1.81557	6	2	4	0.333333	0.067	DKFZp686O1327	1053440	PABPC1P2	456379
chr2	+(148735162..148735707)	545	4.32435	8	3	5	0.25	0.5	ACVR2A	46769	ORC4	0	ORC4, ORC4, ORC4, ORC4, ORC4, ORC4, ORC4
chr2	+(150443557..150444336)	779	0.77089	11	7	4	0.272727	0.206	LYPD6	112898	MMADHC	0	MMADHC, MMADHC, MMADHC, MMADHC
chr2	+(150625445..150626197)	752	1.81557	6	2	4	0.333333	0.067	MMADHC	181115	RND3	698512
chr2	+(151114013..151114602)	589	1.81557	6	2	4	0.333333	0.067	MMADHC	669683	RND3	210107
chr2	+(151343040..151344067)	1027	1.81557	14	8	6	0.142857	0.84915	MMADHC	898710	RND3	0	RND3, RND3, RND3, RND3
chr2	+(152117619..152118343)	724	1.81557	6	2	4	0.333333	0.067	RND3	773439	RBM43	0	RBM43, RBM43, RBM43, RBM43
chr2	+(152270197..152270996)	799	1.81557	6	4	2	0.333333	0.267	RIF1	0	NEB	70856	RIF1, RIF1, RIF1, RIF1, RIF1, RIF1, RIF1, RIF1, RIF1
chr2	+(152500281..152500940)	659	0.77089	7	3	4	0.142857	0.029	RIF1	166421	NEB	0	NEB, NEB, NEB, NEB, NEB, NEB, NEB
chr2	+(152870131..152870869)	738	0.331311	8	4	4	0	0.014	ARL5A	185122	CACNB4	0	CACNB4, CACNB4, CACNB4, CACNB4, CACNB4, CACNB4, CACNB4
chr2	+(153040387..153041035)	648	4.32435	5	2	3	0.2	0.1	STAM2	7881	FMNL2	150715
chr2	+(153255221..153255883)	662	4.32435	5	3	2	0.2	0.1	FMNL2	0	PRPF40A	252223	FMNL2, FMNL2, FMNL2
chr2	+(153294778..153295578)	800	0.77089	7	4	3	0.142857	0.029	FMNL2	0	PRPF40A	212528	FMNL2, FMNL2, FMNL2
chr2	+(153321049..153322363)	1314	0.153316	15	6	9	0.2	0.92135	FMNL2	0	PRPF40A	185743	FMNL2, FMNL2, FMNL2
chr2	+(153322413..153323142)	729	1.81557	6	3	3	0	0.05	FMNL2	0	PRPF40A	184964	FMNL2, FMNL2, FMNL2
chr2	+(153459336..153460119)	783	4.05116	7	3	4	0.142857	0.029	FMNL2	0	PRPF40A	47987	FMNL2, FMNL2, FMNL2
chr2	+(153852677..153853196)	519	1.81557	6	3	3	0	0.65	ARL6IP6	234910	RPRM	480655
chr2	+(154382057..154382821)	764	4.32435	5	2	3	0.2	0.1	RPRM	46735	GALNT13	345604
chr2	+(157005063..157005744)	681	0.77089	7	3	4	0.142857	0.314	KCNJ3	1292049	NR4A2	175199
chr2	+(158577647..158578332)	685	4.32435	5	2	3	0.2	0.1	ACVR1C	92248	ACVR1	14625
chr2	+(158691413..158692027)	614	1.81557	6	2	4	0.333333	0.067	ACVR1C	206014	ACVR1	0	ACVR1, ACVR1, ACVR1
chr2	+(158954366..158954889)	523	4.32435	5	2	3	0.2	0.1	UPP2	0	CCDC148	72979	UPP2, UPP2, UPP2
chr2	+(159750806..159751349)	543	0.77089	7	4	3	0.142857	0.029	DAPL1	78310	TANC1	73796
chr2	+(159842714..159843509)	795	1.81557	6	4	2	0.333333	0.067	TANC1	0	WDSUB1	248794	TANC1, TANC1, TANC1
chr2	+(159921408..159921998)	590	4.32435	5	3	2	0.2	0.1	TANC1	0	WDSUB1	170305	TANC1, TANC1, TANC1
chr2	+(160146982..160147746)	764	0.77089	7	4	3	0.142857	0.029	WDSUB1	3746	BAZ2B	27743
chr2	+(160571206..160571790)	584	1.81557	6	4	2	0.333333	0.067	MARCH7	0	CD302	53348	MARCH7, MARCH7
chr2	+(161067193..161067750)	557	4.32435	6	3	3	0	0.05	ITGB6	10603	RBMS1	60911
chr2	+(161082792..161083592)	800	0.00735578	12	6	6	0	0.00815459	ITGB6	26202	RBMS1	45069
chr2	+(161121112..161121759)	647	4.32435	5	3	2	0.2	0.1	ITGB6	64522	RBMS1	6902
chr2	+(161846890..161847424)	534	4.32435	5	2	3	0.2	0.1	RBMS1	496572	TANK	146041
chr2	+(161976593..161977153)	560	4.32435	6	2	4	0.333333	0.267	RBMS1	626275	TANK	16312
chr2	+(162094780..162095332)	552	4.32435	6	4	2	0.333333	0.067	TANK	2097	PSMD14	69453
chr2	+(162427468..162428004)	536	4.32435	6	4	2	0.333333	0.6	TBR1	145895	SLC4A10	52840
chr2	+(164592114..164592914)	800	0.294958	10	4	6	0.2	0.005	KCNH7	896874	FIGN	0	FIGN, FIGN
chr2	+(165901093..165901817)	724	4.32435	7	3	4	0.142857	0.686	SLC38A11	89058	SCN3A	42212
chr2	+(166430295..166431123)	828	1.81557	12	6	6	0	0.100092	CSRNP3	0	GALNT3	173189	CSRNP3, CSRNP3, CSRNP3
chr2	+(167927872..167928670)	798	4.32435	6	2	4	0.333333	0.067	XIRP2	0	B3GALT1	746511	XIRP2, XIRP2, XIRP2, XIRP2, XIRP2, XIRP2, XIRP2
chr2	+(169074623..169075378)	755	1.81557	6	3	3	0	0.05	B3GALT1	347257	STK39	0	STK39, STK39, STK39
chr2	+(169228176..169228809)	633	0.77089	7	3	4	0.142857	0.029	STK39	124071	LASS6	84025
chr2	+(169904162..169904936)	774	1.81557	6	3	3	0	0.05	ABCB11	16329	DHRS9	16362
chr2	+(170403970..170404770)	800	0.153316	10	3	7	0.4	0.008	KBTBD10	21198	FASTKD1	0	FASTKD1, FASTKD1, FASTKD1
chr2	+(170569451..170570074)	623	0.0168973	13	5	8	0.230769	0.0017074	KLHL23	0	SSB	85314	KLHL23, KLHL23
chr2	+(171084226..171085008)	782	4.32435	5	3	2	0.2	0.1	MYO3B	0	LOC440925	483940	MYO3B, MYO3B, MYO3B, MYO3B, MYO3B, MYO3B, MYO3B
chr2	+(171101515..171102068)	553	1.81557	6	2	4	0.333333	0.067	MYO3B	0	LOC440925	466880	MYO3B, MYO3B, MYO3B, MYO3B, MYO3B, MYO3B, MYO3B
chr2	+(171110895..171111446)	551	1.81557	6	4	2	0.333333	0.067	MYO3B	0	LOC440925	457502	MYO3B, MYO3B, MYO3B, MYO3B, MYO3B, MYO3B, MYO3B
chr2	+(171705154..171705933)	779	0.77089	8	5	3	0.25	0.125	GAD1	0	GORASP2	79777	GAD1, GAD1, GAD1
chr2	+(171716367..171716911)	544	4.32435	5	3	2	0.2	0.1	GAD1	0	GORASP2	68799	GAD1, GAD1, GAD1
chr2	+(171783567..171784098)	531	4.32435	5	3	2	0.2	0.1	GAD1	65908	GORASP2	1612
chr2	+(172719574..172720313)	739	1.81557	9	6	3	0.333333	0.988	DYNC1I2	114655	SLC25A12	0	SLC25A12, SLC25A12, SLC25A12
chr2	+(172779259..172780273)	1014	4.32435	10	6	4	0.2	0.543	HAT1	0	METAP1D	84530	HAT1, HAT1, HAT1, HAT1
chr2	+(172828890..172829566)	676	4.32435	6	4	2	0.333333	0.267	HAT1	0	METAP1D	35237	HAT1, HAT1, HAT1, HAT1
chr2	+(173260259..173260779)	520	4.32435	5	3	2	0.2	0.1	DLX2	292781	ITGA6	31534
chr2	+(173323033..173323819)	786	1.81557	6	2	4	0.333333	0.067	ITGA6	0	PDK1	96959	ITGA6, ITGA6, ITGA6, ITGA6, ITGA6
chr2	+(173711284..173711864)	580	1.81557	6	2	4	0.333333	0.933	RAPGEF4	0	ZAK	228700	RAPGEF4, RAPGEF4, RAPGEF4, RAPGEF4, RAPGEF4
chr2	+(173908161..173908723)	562	1.81557	6	4	2	0.333333	0.067	RAPGEF4	0	ZAK	31841	RAPGEF4, RAPGEF4, RAPGEF4, RAPGEF4, RAPGEF4
chr2	+(174696112..174696845)	733	0.77089	7	4	3	0.142857	0.029	CDCA7	462394	SP3	74341
chr2	+(174863652..174864234)	582	4.32435	5	3	2	0.2	0.1	SP3	33222	OLA1	72940
chr2	+(174916316..174916878)	562	1.81557	6	4	2	0.333333	0.067	SP3	85886	OLA1	20296
chr2	+(174917700..174918500)	800	0.0546472	11	5	6	0.0909091	0.00881105	SP3	87270	OLA1	18674
chr2	+(175335699..175336341)	642	4.32435	5	2	3	0.2	0.1	SCRN3	41396	GPR155	0	GPR155, GPR155, GPR155, GPR155, GPR155
chr2	+(175922861..175923552)	691	1.81557	6	3	3	0	0.05	CHN1	52691	ATF2	15453
chr2	+(176366529..176367235)	706	1.81557	6	2	4	0.333333	0.4	ATP5G3	320039	KIAA1715	423174
chr2	+(176982185..176982977)	792	4.05116	7	3	4	0.142857	0.029	HOXD10	0	HOXD9	4435	HOXD10, HOXD10, HOXD10
chr2	+(177074729..177075239)	510	4.32435	5	3	2	0.2	0.1	HOXD1	19094	MTX2	58883
chr2	+(177138935..177139735)	800	4.32435	8	3	5	0.25	0.982	MTX2	0	MIR1246	325972	MTX2, MTX2, MTX2, MTX2
chr2	+(177925187..177925799)	612	1.81557	6	2	4	0.333333	0.067	MIR1246	459407	HNRNPA3	151622
chr2	+(178078122..178078922)	800	0.77089	9	4	5	0.111111	0.635	HNRNPA3	0	NFE2L2	16110	HNRNPA3, HNRNPA3, HNRNPA3
chr2	+(178107663..178108200)	537	4.32435	5	2	3	0.2	0.1	HNRNPA3	18978	NFE2L2	0	NFE2L2, NFE2L2, NFE2L2, NFE2L2, NFE2L2
chr2	+(178141193..178142024)	831	0.77089	18	7	11	0.222222	0.999756	MIR3128	20455	LOC100130691	6211
chr2	+(178147435..178148086)	651	1.81557	6	2	4	0.333333	0.067	MIR3128	26697	LOC100130691	149
chr2	+(178483025..178483532)	507	4.32435	5	3	2	0.2	0.1	TTC30B	65501	TTC30A	0	TTC30A, TTC30A, TTC30A, TTC30A
chr2	+(178936266..178937031)	765	0.77089	9	4	5	0.111111	0.857	TTC30A	452572	PDE11A	0	PDE11A, PDE11A, PDE11A, PDE11A, PDE11A
chr2	+(179735559..179736116)	557	1.81557	6	2	4	0.333333	0.067	TTN	63409	CCDC141	0	CCDC141, CCDC141, CCDC141
chr2	+(180139582..180140120)	538	4.32435	5	3	2	0.2	0.1	SESTD1	10232	ZNF385B	166590
chr2	+(181201050..181201850)	800	4.32435	8	5	3	0.25	0.018	CWC22	329270	UBE2E3	643261
chr2	+(181229031..181229532)	501	4.32435	6	2	4	0.333333	0.267	CWC22	357251	UBE2E3	615579
chr2	+(181464392..181465033)	641	1.81557	6	4	2	0.333333	0.067	CWC22	592612	UBE2E3	380078
chr2	+(182647227..182647773)	546	1.81557	6	3	3	0	0.95	NEUROD1	101846	SSFA2	108698
chr2	+(182683712..182684489)	777	0.77089	7	3	4	0.142857	0.029	NEUROD1	138331	SSFA2	71982
chr2	+(182757001..182757924)	923	0.0053475	17	8	9	0.0588235	0.00468738	SSFA2	0	PPP1R1C	92626	SSFA2, SSFA2, SSFA2, SSFA2, SSFA2
chr2	+(182879342..182880142)	800	0.331311	8	5	3	0.25	0.018	PPP1R1C	0	PDE1A	127040	PPP1R1C, PPP1R1C, PPP1R1C
chr2	+(182996107..182996644)	537	4.32435	5	2	3	0.2	0.1	PPP1R1C	13688	PDE1A	10538
chr2	+(183291157..183292017)	860	0.000716295	14	6	8	0.142857	0.000972887	PPP1R1C	308738	PDE1A	0	PDE1A, PDE1A, PDE1A, PDE1A, PDE1A
chr2	+(183728976..183729568)	592	1.10358	10	3	7	0.4	0.008	DNAJC10	85721	FRZB	0	FRZB, FRZB, FRZB
chr2	+(185462923..185463537)	614	4.32435	8	4	4	0	0.829	NUP35	1436515	ZNF804A	0	ZNF804A, ZNF804A
chr2	+(185559964..185560647)	683	0.77089	7	4	3	0.142857	0.029	ZNF804A	0	FSIP2	1042707	ZNF804A, ZNF804A, ZNF804A
chr2	+(185784543..185785194)	651	4.32435	5	2	3	0.2	0.1	ZNF804A	0	FSIP2	818160	ZNF804A, ZNF804A, ZNF804A
chr2	+(186099205..186099803)	598	4.32435	5	3	2	0.2	0.1	ZNF804A	294991	FSIP2	503551
chr2	+(186746125..186746664)	539	4.32435	5	2	3	0.2	0.1	FSIP2	48109	ZC3H15	604220
chr2	+(186805144..186805715)	571	4.32435	5	3	2	0.2	0.6	FSIP2	107128	ZC3H15	545169
chr2	+(187350483..187351286)	803	0.77089	13	7	6	0.0769231	0.0992714	FSIP2	652467	ZC3H15	0	ZC3H15, ZC3H15, ZC3H15, ZC3H15
chr2	+(188034896..188035484)	588	4.32435	5	2	3	0.2	0.1	ZSWIM2	320999	CALCRL	172364
chr2	+(188365173..188365973)	800	0.331311	9	6	3	0.333333	0.083	CALCRL	52152	TFPI	0	TFPI, TFPI, TFPI, TFPI, TFPI
chr2	+(188583900..188584630)	730	0.331311	8	5	3	0.25	0.018	TFPI	164681	GULP1	572759
chr2	+(188803643..188804431)	788	1.81557	6	2	4	0.333333	0.067	TFPI	384424	GULP1	352958
chr2	+(188967259..188968016)	757	0.331311	10	6	4	0.2	0.995	TFPI	548040	GULP1	189373
chr2	+(189156353..189157128)	775	1.81557	16	10	6	0.25	0.0965295	TFPI	737134	GULP1	261
chr2	+(189157146..189158852)	1706	0.00735578	34	21	13	0.235294	0.0461558	TFPI	737927	GULP1	0	GULP1, GULP1
chr2	+(189963273..189964586)	1313	1.81557	12	4	8	0.333333	0.893	MIR3606	102855	COL5A2	0	COL5A2, COL5A2, COL5A2
chr2	+(189976531..189977174)	643	0.331311	8	5	3	0.25	0.071	MIR3606	116113	COL5A2	0	COL5A2, COL5A2, COL5A2
chr2	+(190032535..190033161)	626	1.81557	6	3	3	0	0.05	MIR3606	172117	COL5A2	0	COL5A2, COL5A2, COL5A2
chr2	+(190068565..190069087)	522	4.81881	10	4	6	0.2	0.005	MIR3129	70728	WDR75	237071
chr2	+(190444909..190445457)	548	4.32435	5	2	3	0.2	0.2	WDR75	104645	SLC40A1	0	SLC40A1, SLC40A1, SLC40A1, SLC40A1
chr2	+(190538109..190538909)	800	0.0546472	10	3	7	0.4	0.008	ASNSD1	2552	ANKAR	1801
chr2	+(190627261..190628024)	763	2.02741	8	5	3	0.25	0.196	ANKAR	15885	OSGEPL1	0	OSGEPL1, OSGEPL1
chr2	+(191746366..191747225)	859	0.0053475	14	6	8	0.142857	0.000972887	GLS	0	STAT1	86536	GLS, GLS, GLS
chr2	+(191758102..191758607)	505	4.32435	5	2	3	0.2	0.1	GLS	0	STAT1	75154	GLS, GLS, GLS
chr2	+(191793431..191794220)	789	0.77089	8	5	3	0.25	0.125	GLS	0	STAT1	39541	GLS, GLS, GLS
chr2	+(192034871..192035452)	581	1.81557	6	3	3	0	0.05	STAT4	18946	MYO1B	74654
chr2	+(192087034..192087834)	800	0.153316	9	5	4	0.111111	0.008	STAT4	71109	MYO1B	22272
chr2	+(192115624..192116143)	519	4.32435	5	3	2	0.2	0.1	MYO1B	0	OBFC2A	426654	MYO1B, MYO1B, MYO1B, MYO1B
chr2	+(192568558..192569284)	726	1.81557	6	4	2	0.333333	0.067	OBFC2A	15310	SDPR	129747
chr2	+(192694897..192695690)	793	4.32435	5	3	2	0.2	0.1	OBFC2A	141649	SDPR	3341
chr2	+(192710855..192711976)	1121	0.00287956	28	15	13	0.0714286	0.0380717	OBFC2A	157607	SDPR	0	SDPR, SDPR, SDPR, SDPR
chr2	+(192747441..192748201)	760	4.32435	5	3	2	0.2	0.1	SDPR	35435	TMEFF2	66545
chr2	+(194590579..194591107)	528	4.32435	6	3	3	0	0.35	PCGEM1	948954	SLC39A10	1930424
chr2	+(196973625..196974379)	754	4.32435	5	3	2	0.2	0.1	DNAH7	40089	STK17B	23927
chr2	+(197298044..197298646)	602	4.32435	5	2	3	0.2	0.1	STK17B	261708	HECW2	0	HECW2, HECW2, HECW2, HECW2
chr2	+(197468703..197469246)	543	4.32435	5	2	3	0.2	0.9	HECW2	11368	CCDC150	35109
chr2	+(197664913..197665526)	613	4.32435	5	3	2	0.2	0.1	GTF3C3	488	C2orf66	4482
chr2	+(197790285..197790917)	632	4.32435	6	3	3	0	0.35	C2orf66	115285	PGAP1	0	PGAP1, PGAP1, PGAP1
chr2	+(198297311..198297958)	647	1.81557	6	3	3	0	0.05	ANKRD44	121790	SF3B1	0	SF3B1, SF3B1, SF3B1, SF3B1, SF3B1
chr2	+(198299669..198300222)	553	4.32435	5	3	2	0.2	0.9	ANKRD44	124148	SF3B1	0	SF3B1, SF3B1, SF3B1, SF3B1, SF3B1, SF3B1, SF3B1
chr2	+(198571410..198572125)	715	0.331311	15	8	7	0.0666667	0.0662318	MARS2	0	BOLL	19477	MARS2, MARS2, MARS2
chr2	+(198612776..198613355)	579	4.32435	6	2	4	0.333333	0.4	MARS2	39662	BOLL	0	BOLL, BOLL, BOLL, BOLL, BOLL
chr2	+(200251943..200252458)	515	4.32435	6	3	3	0	0.95	PLCL1	1237335	SATB2	0	SATB2, SATB2, SATB2, SATB2, SATB2, SATB2, SATB2
chr2	+(200324017..200324817)	800	0.375558	13	7	6	0.0769231	0.0227501	PLCL1	1309409	SATB2	0	SATB2, SATB2, SATB2
chr2	+(200820054..200820585)	531	4.32435	6	3	3	0	0.2	C2orf69	27058	C2orf60	0	C2orf60, C2orf47, C2orf60, C2orf47, C2orf60, C2orf47, C2orf60, C2orf60, C2orf47
chr2	+(201286716..201287317)	601	4.32435	5	3	2	0.2	0.1	SPATS2L	0	KCTD18	66366	SPATS2L, SPATS2L, SPATS2L, SPATS2L, SPATS2L, SPATS2L, SPATS2L, SPATS2L, SPATS2L
chr2	+(201349770..201350309)	539	4.32435	6	3	3	0	0.05	SPATS2L	2784	KCTD18	3374
chr2	+(201982584..201983094)	510	4.32435	6	3	3	0	0.2	CFLAR	0	CASP10	64526	CFLAR, CFLAR, CFLAR
chr2	+(202125010..202125548)	538	4.32435	7	3	4	0.142857	0.429	CASP8	0	ALS2CR12	27598	CASP8, CASP8, CASP8, CASP8, CASP8, CASP8, CASP8, CASP8
chr2	+(202314356..202315075)	719	1.81557	6	3	3	0	0.05	ALS2CR12	92255	TRAK2	0	TRAK2, TRAK2
chr2	+(202354435..202355053)	618	4.32435	5	2	3	0.2	0.1	STRADB	8861	ALS2CR11	0	ALS2CR11, ALS2CR11, ALS2CR11, ALS2CR11, ALS2CR11, ALS2CR11
chr2	+(202645896..202646436)	540	4.32435	6	2	4	0.333333	0.267	ALS2	1	CDK15	24761
chr2	+(202901067..202901619)	552	4.05116	9	5	4	0.111111	0.206	FZD7	0	SUMO1	169283	FZD7, FZD7, FZD7
chr2	+(202907708..202908382)	674	4.32435	10	3	7	0.4	0.992	FZD7	4548	SUMO1	162520
chr2	+(203245147..203245854)	707	4.32435	6	3	3	0	0.35	BMPR2	0	FAM117B	254046	BMPR2, BMPR2, BMPR2
chr2	+(204117188..204117698)	510	4.05116	7	4	3	0.142857	0.971	CYP20A1	0	ABI2	75304	CYP20A1, CYP20A1, CYP20A1
chr2	+(204160007..204160584)	577	4.32435	5	3	2	0.2	0.9	CYP20A1	0	ABI2	32418	CYP20A1, CYP20A1, CYP20A1
chr2	+(204216054..204216817)	763	4.32435	5	2	3	0.2	0.1	ABI2	0	RAPH1	81721	ABI2, ABI2, ABI2
chr2	+(204415306..204415980)	674	1.81557	6	2	4	0.333333	0.067	RAPH1	15248	CD28	155217
chr2	+(204515412..204516168)	756	1.81557	6	3	3	0	0.35	RAPH1	115354	CD28	55029
chr2	+(204612293..204612903)	610	1.81557	6	2	4	0.333333	0.067	CD28	9736	CTLA4	119605
chr2	+(204676145..204676763)	618	4.32435	5	2	3	0.2	0.1	CD28	73588	CTLA4	55745
chr2	+(204695040..204695570)	530	1.81557	6	2	4	0.333333	0.733	CD28	92483	CTLA4	36938
chr2	+(204748539..204749061)	522	0.77089	7	4	3	0.142857	0.971	CTLA4	9856	ICOS	52409
chr2	+(205409457..205410029)	572	4.32435	6	4	2	0.333333	0.6	ICOS	583159	PARD3B	486
chr2	+(205889757..205890318)	561	4.32435	5	2	3	0.2	0.2	PARD3B	0	NRP2	656905	PARD3B, PARD3B, PARD3B, PARD3B, PARD3B, PARD3B, PARD3B
chr2	+(206549266..206549934)	668	4.32435	6	2	4	0.333333	0.133	NRP2	0	INO80D	308510	NRP2, NRP2, NRP2, NRP2, NRP2, NRP2, NRP2, NRP2, NRP2, NRP2, NRP2, NRP2, NRP2
chr2	+(206673069..206673795)	726	4.32435	5	2	3	0.2	0.1	NRP2	10212	INO80D	184649
chr2	+(206692479..206693106)	627	1.81557	6	2	4	0.333333	0.067	NRP2	29622	INO80D	165338
chr2	+(206781811..206782331)	520	4.32435	5	3	2	0.2	0.4	NRP2	118954	INO80D	76113
chr2	+(207024554..207025072)	518	4.32435	6	3	3	0	0.35	EEF1B2	0	SNORD51	1532	EEF1B2, EEF1B2, EEF1B2, EEF1B2, EEF1B2, EEF1B2, EEF1B2, EEF1B2, EEF1B2, EEF1B2
chr2	+(207299171..207299789)	618	0.77089	7	3	4	0.142857	0.029	ZDBF2	120023	ADAM23	8578
chr2	+(207308626..207309426)	800	0.0182762	12	6	6	0	0.0747707	ADAM23	0	LOC200726	197715	ADAM23, ADAM23, ADAM23
chr2	+(207984251..207984809)	558	4.32435	7	4	3	0.142857	0.686	CPO	150053	KLF7	0	KLF7, KLF7, KLF7
chr2	+(208028555..208029355)	800	0.153316	10	3	7	0.4	0.258	CPO	194357	KLF7	0	KLF7, KLF7, KLF7
chr2	+(208104758..208105339)	581	1.81557	8	3	5	0.25	0.607	MIR2355	129961	CREB1	289276
chr2	+(208105712..208106240)	528	4.32435	5	3	2	0.2	0.1	MIR2355	130915	CREB1	288375
chr2	+(208607631..208608326)	695	4.32435	5	2	3	0.2	0.1	CCNYL1	0	FZD5	18983	CCNYL1, CCNYL1, CCNYL1, CCNYL1, CCNYL1
chr2	+(208668877..208669493)	616	0.77089	8	4	4	0	0.343	FZD5	34734	PLEKHM3	16518
chr2	+(208686409..208686955)	546	4.32435	5	2	3	0.2	0.1	FZD5	52266	PLEKHM3	0	PLEKHM3, PLEKHM3
chr2	+(210222329..210222929)	600	1.81557	7	3	4	0.142857	0.2	PTH2R	863098	MAP2	65841
chr2	+(211090483..211091135)	652	4.32435	6	2	4	0.333333	0.267	ACADL	268	MYL1	63732
chr2	+(211418197..211418746)	549	0.331311	8	3	5	0.25	0.018	CPS1	0	CPS1-IT	63548	CPS1, CPS1, CPS1
chr2	+(211426002..211426808)	806	0.000716295	14	8	6	0.142857	0.000972887	CPS1	0	CPS1-IT	55486	CPS1, CPS1, CPS1, CPS1, CPS1
chr2	+(211429158..211429942)	784	4.05116	9	4	5	0.111111	0.206	CPS1	0	CPS1-IT	52352	CPS1, CPS1, CPS1, CPS1, CPS1
chr2	+(213428372..213428940)	568	1.81557	6	3	3	0	0.05	MIR548F2	137288	IKZF2	435470
chr2	+(214070785..214071508)	723	4.05116	7	4	3	0.142857	0.029	IKZF2	54452	SPAG16	77607
chr2	+(214611166..214611737)	571	1.81557	6	3	3	0	0.05	SPAG16	0	VWC2L	664723	SPAG16, SPAG16, SPAG16
chr2	+(215158164..215158909)	745	0.294958	12	5	7	0.166667	0.00368558	SPAG16	0	VWC2L	117551	SPAG16, SPAG16, SPAG16
chr2	+(215968836..215969355)	519	1.81557	6	2	4	0.333333	0.067	BARD1	294408	ABCA12	0	ABCA12, ABCA12, ABCA12
chr2	+(216163936..216164535)	599	4.32435	5	3	2	0.2	0.1	ABCA12	160785	ATIC	12143
chr2	+(216286569..216287259)	690	1.81557	6	3	3	0	0.05	ATIC	72073	FN1	0	FN1, FN1, FN1, FN1, FN1, FN1, FN1, FN1, FN1, FN1, FN1, FN1, FN1
chr2	+(216745534..216746130)	596	1.81557	6	3	3	0	0.05	LOC646324	37275	MREG	61183
chr2	+(216794520..216795110)	590	1.81557	6	2	4	0.333333	0.067	LOC646324	86261	MREG	12203
chr2	+(217363128..217363766)	638	0.747251	10	6	4	0.2	0.129	SMARCAL1	15354	RPL37A	0	RPL37A, RPL37A, RPL37A, RPL37A
chr2	+(217466585..217467299)	714	1.81557	6	2	4	0.333333	0.067	RPL37A	100397	IGFBP2	30827
chr2	+(217498733..217499513)	780	0.331311	8	5	3	0.25	0.018	IGFBP2	0	IGFBP5	37314	IGFBP2, IGFBP2, IGFBP2
chr2	+(217532904..217533473)	569	4.32435	5	3	2	0.2	0.1	IGFBP2	3746	IGFBP5	3354
chr2	+(217572625..217573246)	621	0.331311	8	5	3	0.25	0.018	IGFBP5	12353	TNP1	150935
chr2	+(217765892..217766458)	566	4.32435	5	3	2	0.2	0.1	TNP1	41110	DIRC3	382287
chr2	+(217900760..217901301)	541	4.32435	5	2	3	0.2	0.1	TNP1	175978	DIRC3	247444
chr2	+(218463307..218463854)	547	4.32435	5	3	2	0.2	0.1	TNP1	738525	DIRC3	0	DIRC3, DIRC3
chr2	+(218557311..218557901)	590	1.81557	6	3	3	0	0.65	TNP1	832529	DIRC3	0	DIRC3, DIRC3
chr2	+(218860910..218861418)	508	4.32435	5	3	2	0.2	0.1	TNS1	52114	RUFY4	38238
chr2	+(218942470..218943017)	547	4.32435	5	3	2	0.2	0.1	CXCR2P1	16457	CXCR2	46995	RUFY4, RUFY4, RUFY4, RUFY4
chr2	+(219003409..219003919)	510	4.32435	10	7	3	0.4	0.133	CXCR2	1433	CXCR1	23648
chr2	+(219148552..219149077)	525	4.32435	5	2	3	0.2	0.1	PNKD	0	TMBIM1	0	PNKD, PNKD, TMBIM1, PNKD, TMBIM1
chr2	+(219235954..219236754)	800	0.153316	10	7	3	0.4	0.583	C2orf62	3137	SLC11A1	9997
chr2	+(219271714..219272235)	521	4.05116	7	4	3	0.142857	0.971	MIR26B	4269	VIL1	11602
chr2	+(219483282..219483794)	512	4.05116	7	4	3	0.142857	0.029	PLCD4	0	ZNF142	18845	PLCD4, PLCD4, PLCD4
chr2	+(219509398..219510128)	730	4.32435	6	2	4	0.333333	0.267	PLCD4	7494	ZNF142	0	ZNF142, ZNF142, ZNF142
chr2	+(219564310..219564976)	666	1.81557	6	2	4	0.333333	0.067	STK36	0	TTLL4	10591	STK36, STK36, STK36
chr2	+(219872442..219873242)	800	0.331311	9	3	6	0.333333	0.083	MIR375	6012	CCDC108	0	CCDC108, CCDC108, CCDC108
chr2	+(219993093..219993975)	882	0.0746789	12	8	4	0.333333	0.659	MIR3131	69621	NHEJ1	0	NHEJ1, NHEJ1, NHEJ1
chr2	+(220007560..220008360)	800	4.32435	6	2	4	0.333333	0.4	MIR3131	84088	NHEJ1	0	NHEJ1, NHEJ1, NHEJ1
chr2	+(220082526..220083295)	769	0.375558	14	8	6	0.142857	0.000972887	ZFAND2B	8156	ABCB6	0	ABCB6, ABCB6, ABCB6
chr2	+(220083626..220084130)	504	4.32435	5	3	2	0.2	0.1	ZFAND2B	9256	ABCB6	0	ABCB6, ATG9A, ABCB6, ATG9A, ATG9A
chr2	+(220086789..220087428)	639	4.32435	7	3	4	0.142857	0.429	ABCB6	3117	ATG9A	0	ATG9A, ATG9A, ATG9A, ATG9A, ATG9A
chr2	+(220094301..220094980)	679	4.32435	7	3	4	0.142857	0.686	ABCB6	10629	ATG9A	0	ANKZF1, ANKZF1, ANKZF1, ANKZF1, ATG9A, ANKZF1, ATG9A, ATG9A, ANKZF1, ANKZF1
chr2	+(220112822..220113614)	792	0.153316	10	7	3	0.4	0.008	STK16	0	TUBA4A	1386	STK16, STK16, STK16, STK16
chr2	+(220142940..220143545)	605	4.32435	6	4	2	0.333333	0.6	TUBA4B	6030	DNAJB2	494
chr2	+(220149546..220150185)	639	4.32435	7	4	3	0.142857	0.686	DNAJB2	0	PTPRN	4159	DNAJB2, DNAJB2, DNAJB2, DNAJB2, DNAJB2
chr2	+(220192794..220193456)	662	1.81557	6	3	3	0	0.05	MIR153-1	33872	RESP18	0	RESP18, RESP18, RESP18
chr2	+(220233122..220233919)	797	0.77089	8	4	4	0	0.014	RESP18	35223	DNPEP	4260
chr2	+(220369186..220369780)	594	4.32435	5	3	2	0.2	0.9	GMPPA	0	ACCN4	9111	GMPPA, GMPPA, GMPPA, GMPPA, GMPPA
chr2	+(220428652..220429186)	534	2.02741	10	5	5	0	0.941407	MIR3132	14783	OBSL1	0	OBSL1, OBSL1, OBSL1, OBSL1, OBSL1, OBSL1, OBSL1
chr2	+(220437008..220437666)	658	1.81557	6	3	3	0	0.05	INHA	0	STK11IP	24929	INHA, INHA, INHA, INHA
chr2	+(220593232..220593795)	563	4.32435	5	3	2	0.2	0.1	SLC4A3	86530	MIR4268	177427
chr2	+(220694660..220695460)	800	0.77089	9	4	5	0.111111	0.008	SLC4A3	187958	MIR4268	75762
chr2	+(222436122..222436873)	751	1.81557	14	9	5	0.285714	0.996865	MIR4268	1664836	EPHA4	0	EPHA4, EPHA4, EPHA4
chr2	+(222438183..222439338)	1155	1.81557	11	7	4	0.272727	0.842	EPHA4	1173	PAX3	625267
chr2	+(222780821..222781433)	612	4.32435	5	2	3	0.2	0.1	EPHA4	343811	PAX3	283172
chr2	+(222841200..222841845)	645	4.32435	5	3	2	0.2	0.1	EPHA4	404190	PAX3	222760
chr2	+(223400057..223400624)	567	1.81557	6	4	2	0.333333	0.267	SGPP2	0	FARSB	35537	SGPP2, SGPP2, SGPP2
chr2	+(223520081..223520881)	800	0.153316	9	6	3	0.333333	0.012	SGPP2	96464	FARSB	0	FARSB, FARSB, FARSB, FARSB
chr2	+(223858764..223859508)	744	4.32435	5	3	2	0.2	0.1	ACSL3	50645	KCNE4	57353
chr2	+(223916466..223917113)	647	2.10896	9	5	4	0.111111	0.206	ACSL3	108347	KCNE4	0	KCNE4, KCNE4
chr2	+(223917919..223919333)	1414	4.05116	15	5	10	0.333333	0.403248	KCNE4	0	SCG2	542324	KCNE4, KCNE4, KCNE4
chr2	+(224447910..224448459)	549	1.81557	7	4	3	0.142857	0.971	KCNE4	527555	SCG2	13198
chr2	+(224586270..224587422)	1152	0.153316	17	8	9	0.0588235	0.0104607	SCG2	119053	AP1S3	32624
chr2	+(224668596..224669252)	656	4.32435	5	3	2	0.2	0.1	SCG2	201379	AP1S3	0	AP1S3, AP1S3, AP1S3
chr2	+(224732647..224733301)	654	4.32435	5	2	3	0.2	0.1	AP1S3	30328	WDFY1	6763
chr2	+(224866082..224866626)	544	4.32435	6	4	2	0.333333	0.067	MRPL44	33651	SERPINE2	0	SERPINE2, SERPINE2, SERPINE2, SERPINE2, SERPINE2, SERPINE2, SERPINE2, SERPINE2, SERPINE2
chr2	+(224924071..224924672)	601	2.02741	8	5	3	0.25	0.018	SERPINE2	20035	FAM124B	318742
chr2	+(224975109..224975879)	770	0.77089	8	5	3	0.25	0.286	SERPINE2	71073	FAM124B	267535
chr2	+(225682458..225682983)	525	4.32435	5	2	3	0.2	0.1	CUL3	232348	DOCK10	0	DOCK10, DOCK10, DOCK10
chr2	+(225970322..225971080)	758	2.02741	8	4	4	0	0.014	DOCK10	62992	KIAA1486	294521
chr2	+(226170909..226171516)	607	4.32435	5	3	2	0.2	0.1	DOCK10	263579	KIAA1486	94085
chr2	+(226982945..226983717)	772	0.77089	7	4	3	0.142857	0.029	KIAA1486	464211	IRS1	612315
chr2	+(227090497..227091022)	525	4.32435	5	2	3	0.2	0.1	KIAA1486	571763	IRS1	505010
chr2	+(227659768..227660424)	656	1.81557	7	4	3	0.142857	0.314	KIAA1486	1141034	IRS1	0	IRS1, IRS1, IRS1
chr2	+(227661392..227662126)	734	0.77089	11	5	6	0.0909091	0.708059	KIAA1486	1142658	IRS1	0	IRS1, IRS1, IRS1
chr2	+(227878213..227878720)	507	0.77089	8	4	4	0	0.986	RHBDD1	14290	COL4A4	0	COL4A4, COL4A4, COL4A4
chr2	+(228189509..228191047)	1538	0.0182762	20	13	7	0.3	0.890326	COL4A3	10001	MFF	1180
chr2	+(228202712..228203420)	708	4.32435	6	2	4	0.333333	0.4	MFF	0	TM4SF20	23453	MFF, MFF, MFF
chr2	+(228231305..228232067)	762	0.331311	9	3	6	0.333333	0.012	MFF	8756	TM4SF20	0	TM4SF20, TM4SF20, TM4SF20
chr2	+(228235166..228235853)	687	0.0546472	10	4	6	0.2	0.057	MFF	12617	TM4SF20	0	TM4SF20, TM4SF20, TM4SF20
chr2	+(228237842..228238345)	503	0.77089	7	3	4	0.142857	0.029	MFF	15293	TM4SF20	0	TM4SF20, TM4SF20, TM4SF20
chr2	+(228252686..228253802)	1116	0.77089	14	5	9	0.285714	0.526576	TM4SF20	8664	AGFG1	83085
chr2	+(228272171..228273088)	917	0.0056531	17	11	6	0.294118	0.21069	TM4SF20	28149	AGFG1	63799
chr2	+(228331161..228331752)	591	4.32435	5	3	2	0.2	0.1	TM4SF20	87139	AGFG1	5135
chr2	+(228800654..228801192)	538	4.32435	5	3	2	0.2	0.1	WDR69	11628	SPHKAP	43477
chr2	+(229580406..229581159)	753	1.81557	6	2	4	0.333333	0.067	SPHKAP	534045	PID1	307529
chr2	+(230145152..230145678)	526	1.81557	6	2	4	0.333333	0.067	PID1	9095	DNER	76666
chr2	+(230231471..230232059)	588	4.32435	5	2	3	0.2	0.1	PID1	95414	DNER	0	DNER, DNER, DNER
chr2	+(230433870..230434388)	518	1.81557	6	2	4	0.333333	0.4	PID1	297813	DNER	0	DNER, DNER, DNER
chr2	+(230435029..230435723)	694	1.81557	6	3	3	0	0.05	PID1	298972	DNER	0	DNER, DNER, DNER
chr2	+(230784750..230785282)	532	2.02741	8	3	5	0.25	0.018	DNER	205464	TRIP12	0	TRIP12, TRIP12
chr2	+(230807815..230808398)	583	1.81557	6	2	4	0.333333	0.4	FBXO36	0	SLC16A14	91291	FBXO36, FBXO36, FBXO36
chr2	+(231084352..231084947)	595	4.32435	5	2	3	0.2	0.4	SLC16A14	150637	SP110	0	SP110, SP110, SP110, SP110, SP110, SP110
chr2	+(231414800..231415600)	800	4.32435	8	5	3	0.25	0.982	SP100	4483	CAB39	161956
chr2	+(231578150..231578950)	800	0.153316	10	7	3	0.4	0.583	CAB39	0	ITM2C	150670	CAB39, CAB39, CAB39, CAB39
chr2	+(232062840..232063443)	603	1.81557	6	3	3	0	0.05	HTR2B	73016	ARMC9	0	ARMC9, ARMC9
chr2	+(232168500..232169136)	636	0.331311	8	5	3	0.25	0.018	ARMC9	0	B3GNT7	91198	ARMC9, ARMC9, ARMC9
chr2	+(232191155..232191696)	541	4.32435	5	3	2	0.2	0.1	ARMC9	0	B3GNT7	68638	ARMC9, ARMC9, ARMC9
chr2	+(232253462..232253976)	514	4.32435	5	3	2	0.2	0.4	ARMC9	43548	B3GNT7	6358
chr2	+(232471503..232472113)	610	0.331311	9	5	4	0.111111	0.365	C2orf57	12509	PTMA	101121
chr2	+(232714785..232715566)	781	1.81557	6	2	4	0.333333	0.067	COPS7B	41351	MIR1471	41385
chr2	+(232773405..232774172)	767	4.32435	5	2	3	0.2	0.1	MIR1471	16397	NPPC	15962
chr2	+(232782641..232783214)	573	4.32435	8	4	4	0	0.557	MIR1471	25633	NPPC	6920
chr2	+(232818311..232819146)	835	0.0182762	11	6	5	0.0909091	0.0501741	NPPC	27352	DIS3L2	7146
chr2	+(232962104..232962647)	543	0.331311	8	4	4	0	0.014	DIS3L2	0	ALPP	280700	DIS3L2, DIS3L2, DIS3L2
chr2	+(233202260..233202856)	596	1.81557	6	3	3	0	0.95	DIS3L2	352	ALPP	40491
chr2	+(233241158..233242142)	984	0.747251	12	8	4	0.333333	0.404	DIS3L2	39250	ALPP	1205
chr2	+(233298237..233298762)	525	1.81557	6	2	4	0.333333	0.067	ALPPL2	22813	ALPI	22070
chr2	+(233306558..233307357)	799	0.0182762	12	8	4	0.333333	0.107	ALPPL2	31134	ALPI	13475
chr2	+(233343550..233344071)	521	4.05116	7	4	3	0.142857	0.971	ALPI	18808	ECEL1	465
chr2	+(233403999..233404500)	501	4.32435	6	4	2	0.333333	0.933	CHRND	3794	CHRNG	0	CHRNG, CHRNG, CHRNG, CHRNG
chr2	+(233727263..233727917)	654	1.81557	6	2	4	0.333333	0.067	KCNJ13	85988	C2orf82	7076
chr2	+(233750722..233751294)	572	1.81557	6	3	3	0	0.05	C2orf82	9615	NGEF	0	NGEF, NGEF, NGEF, NGEF, NGEF
chr2	+(233862081..233862769)	688	1.81557	9	3	6	0.333333	0.81	C2orf82	120974	NGEF	0	NGEF, NGEF
chr2	+(233867518..233868131)	613	4.32435	6	3	3	0	0.35	C2orf82	126411	NGEF	0	NGEF, NGEF
chr2	+(234142128..234142746)	618	1.81557	6	3	3	0	0.05	INPP5D	25579	ATG16L1	17470
chr2	+(234260846..234261355)	509	4.32435	7	4	3	0.142857	0.114	SAG	5145	DGKD	1797
chr2	+(234294159..234294702)	543	1.81557	10	6	4	0.2	0.033	DGKD	0	USP40	89462	DGKD, DGKD, DGKD
chr2	+(234316500..234317250)	750	0.294958	10	4	6	0.2	0.005	DGKD	0	USP40	66914	DGKD, DGKD, DGKD, DGKD, DGKD
chr2	+(234327705..234328565)	860	0.149227	15	10	5	0.333333	0.0330963	DGKD	0	USP40	55599	DGKD, DGKD, DGKD, DGKD, DGKD
chr2	+(234385662..234386198)	536	4.32435	5	3	2	0.2	0.1	DGKD	4919	USP40	0	USP40, USP40, USP40
chr2	+(234574359..234574946)	587	4.32435	5	3	2	0.2	0.6	UGT1A10	0	UGT1A9	5597	UGT1A8, UGT1A10, UGT1A8, UGT1A10, UGT1A8, UGT1A10
chr2	+(234601964..234602550)	586	4.32435	5	3	2	0.2	0.1	UGT1A6	0	UGT1A5	19087	UGT1A6, UGT1A8, UGT1A10, UGT1A9, UGT1A7, UGT1A6, UGT1A6, UGT1A8, UGT1A10, UGT1A9, UGT1A7, UGT1A6, UGT1A8, UGT1A10, UGT1A9, UGT1A7, UGT1A6, UGT1A6
chr2	+(234747872..234748660)	788	0.153316	11	4	7	0.272727	0.012	UGT1A1	65927	HJURP	0	HJURP, HJURP, HJURP
chr2	+(234883728..234884232)	504	4.32435	5	3	2	0.2	0.1	TRPM8	0	SPP2	75113	TRPM8, TRPM8, TRPM8
chr2	+(235074752..235075428)	676	0.77089	7	4	3	0.142857	0.029	SPP2	88976	ARL4C	326257
chr2	+(235095041..235095643)	602	4.32435	5	3	2	0.2	0.1	SPP2	109265	ARL4C	306042
chr2	+(235146501..235147301)	800	1.81557	6	4	2	0.333333	0.067	SPP2	160725	ARL4C	254384
chr2	+(235286156..235286675)	519	4.32435	5	3	2	0.2	0.1	SPP2	300380	ARL4C	115010
chr2	+(235293120..235293698)	578	4.32435	5	3	2	0.2	0.9	SPP2	307344	ARL4C	107987
chr2	+(235331273..235332141)	868	0.77089	10	3	7	0.4	0.992	SPP2	345497	ARL4C	69544
chr2	+(235366901..235367604)	703	1.81557	6	4	2	0.333333	0.067	SPP2	381125	ARL4C	34081
chr2	+(235532040..235532637)	597	4.32435	5	2	3	0.2	0.1	ARL4C	126347	SH3BP4	327990
chr2	+(235761654..235762369)	715	4.32435	5	2	3	0.2	0.1	ARL4C	355961	SH3BP4	98258
chr2	+(235865189..235865918)	729	4.32435	7	4	3	0.142857	0.571	SH3BP4	0	AGAP1	536817	SH3BP4, SH3BP4
chr2	+(235911899..235912535)	636	4.32435	5	2	3	0.2	0.1	SH3BP4	0	AGAP1	490200	SH3BP4, SH3BP4
chr2	+(235933823..235934510)	687	4.32435	8	5	3	0.25	0.982	SH3BP4	0	AGAP1	468225	SH3BP4, SH3BP4
chr2	+(235941807..235942347)	540	4.32435	6	2	4	0.333333	0.733	SH3BP4	0	AGAP1	460388	SH3BP4, SH3BP4
chr2	+(236043395..236043901)	506	4.32435	5	2	3	0.2	0.1	SH3BP4	79037	AGAP1	358834
chr2	+(236273287..236273832)	545	4.32435	5	3	2	0.2	0.6	SH3BP4	308929	AGAP1	128903
chr2	+(236377544..236378160)	616	0.331311	8	4	4	0	0.829	SH3BP4	413186	AGAP1	24575
chr2	+(236408816..236409354)	538	4.32435	5	3	2	0.2	0.1	AGAP1	0	GBX2	664952	AGAP1, AGAP1, AGAP1, AGAP1, AGAP1
[truncated: 7,213 more rows]
