# Supplementary material for: Oncogenic zinc finger protein ZNF322A promotes stem cell-like properties in lung cancer through transcriptional suppression of c-Myc expression
Source: Cell Death Differ. 2018 Sep 26;26(7):1283–98. doi: 10.1038/s41418-018-0204-6 (PMC6748145; doi:10.1038/s41418-018-0204-6)
Supplement: Supplementary file 3 — CDD-18-0310_Table S5 [file 41418_2018_204_MOESM3_ESM.xlsx]

## Sheet: Sheet1
Column #	Column ID	Gene Symbol	p-value(duplicate)	p-value(siZNF vs. siCon)	MeanRatio(siZNF vs. siCon)	FoldChange(siZNF vs. siCon)	0829 FoldChange	0831 FoldChange	FoldChange(siZNF vs. siCon) (Description)	F(duplicate)	SS(duplicate)	SS(Error)	F(Error)	0829_siCon	0829_siZNF	0831_siCon	0831_siZNF
2346	C6orf195	C6orf195	0.00255614	0.00255614	0.363055	-2.7544	-2.64014	-2.87094	siZNF down vs siCon	389.716	0.00195952	1.00561e-05	1	19	8	21	7
4867	ELAVL2	ELAVL2	0.0197685	0.0197685	0.387919	-2.57786	-2.96436	-2.23295	siZNF down vs siCon	49.0905	8.40217e-06	3.42314e-07	1	16	6	14	6
4470	DNAJC6	DNAJC6	0.00803237	0.00803237	0.461967	-2.16466	-2.0987	-2.2283	siZNF down vs siCon	122.998	0.000253883	4.12824e-06	1	97.6434	51.7197	111.378	47.8332
13901	SCN3A	SCN3A	0.0240456	0.0240456	0.463272	-2.15856	-2.50118	-1.91396	siZNF down vs siCon	40.0938	3.51159e-06	1.75169e-07	1	9	4	10	5
11478	PAK4	PAK4	0.0114408	0.0114408	0.469106	-2.13172	-1.99379	-2.30114	siZNF down vs siCon	85.9096	2.58112	0.0600893	1	3834.22	2137.76	3734.4	1553.03
3694	CPLX1	CPLX1	0.0274387	0.0274387	0.469611	-2.12942	-2.06447	-2.18738	siZNF down vs siCon	34.9518	6.38078e-05	3.65119e-06	1	13	7	16	7
6178	GFRA3	GFRA3	0.0390618	0.0390618	0.477949	-2.09228	-1.74686	-2.6317	siZNF down vs siCon	24.1104	0.000123161	1.02164e-05	1	11	7	11	4
8903	LOC619207	LOC619207	0.00521331	0.00521331	0.492783	-2.02929	-1.88123	-2.20105	siZNF down vs siCon	190.318	0.00113432	1.19202e-05	1	22	13	23	10
16134	TMC2	TMC2	0.0206444	0.0206444	0.499333	-2.00267	-1.85273	-2.15321	siZNF down vs siCon	46.9445	1.13026e-05	4.8153e-07	1	15	9	18	8
9677	MGAT3	MGAT3	0.0405645	0.0405645	0.522103	-1.91533	-2.22327	-1.64054	siZNF down vs siCon	23.1625	5.84935e-05	5.05071e-06	1	14	7	12	7
4719	EDEM1	EDEM1	0.00267505	0.00267505	0.535602	-1.86706	-1.9464	-1.79084	siZNF down vs siCon	372.326	2.14386	0.011516	1	2383.02	1361	2366.12	1264.39
7975	KIF6	KIF6	0.0139266	0.0139266	0.537019	-1.86213	-1.94536	-1.77725	siZNF down vs siCon	70.3087	4.72e-07	1.34265e-08	1	14	8	13	7
7917	KIAA1683	KIAA1683	0.0377747	0.0377747	0.549552	-1.81966	-2.09249	-1.5762	siZNF down vs siCon	24.9823	0.00110957	8.88284e-05	1	32	17	28	17
1868	C17orf97	C17orf97	0.0404906	0.0404906	0.549616	-1.81945	-2.22327	-1.53117	siZNF down vs siCon	23.2074	0.00506766	0.000436727	1	16	8	16	10
17376	WASH1	WASH1	0.0380691	0.0380691	0.549924	-1.81843	-1.6247	-2.08284	siZNF down vs siCon	24.7777	0.00225881	0.000182326	1	38	26	37	17
13782	SALL2	SALL2	0.0490211	0.0490211	0.55292	-1.80858	-1.54113	-2.19751	siZNF down vs siCon	18.9119	0.00535549	0.00056636	1	61	44	62	27
9470	MAT2B	MAT2B	0.00418735	0.00418735	0.562366	-1.7782	-1.78216	-1.77445	siZNF down vs siCon	237.315	0.472144	0.00397904	1	565.101	352.486	614.856	331.6
16650	TRIM62	TRIM62	0.02117	0.02117	0.604535	-1.65417	-1.54195	-1.78914	siZNF down vs siCon	45.7419	0.000395309	1.72843e-05	1	43	31	43	23
6536	GRHL1	GRHL1	0.0415511	0.0415511	0.611179	-1.63618	-1.92684	-1.40732	siZNF down vs siCon	22.5774	7.05673e-05	6.25116e-06	1	26	15	25	17
8046	KLHL31	KLHL31	0.0158621	0.0158621	0.613817	-1.62915	-1.66745	-1.59497	siZNF down vs siCon	61.5474	7.78684e-05	2.53036e-06	1	9	6	10	6
10477	MYLK2	MYLK2	0.0268368	0.0268368	0.62104	-1.6102	-1.44513	-1.79434	siZNF down vs siCon	35.7691	0.000219797	1.22897e-05	1	13	10	15	8
2512	C9orf98	C9orf98	0.00664154	0.00664154	0.623657	-1.60344	-1.56922	-1.64054	siZNF down vs siCon	149.069	2.55458e-05	3.42738e-07	1	48	34.0033	48	28
7529	IRX2	IRX2	0.0309042	0.0309042	0.633	-1.57978	-1.53919	-1.62687	siZNF down vs siCon	30.8659	0.00251728	0.00016311	1	18	13	17	10
11808	PEX11B	PEX11B	0.00497772	0.00497772	0.650701	-1.53681	-1.4711	-1.60736	siZNF down vs siCon	199.396	0.471224	0.0047265	1	337.825	255.277	356.311	212.138
7368	IL22RA1	IL22RA1	0.04188	0.04188	0.655111	-1.52646	-1.46895	-1.59488	siZNF down vs siCon	22.3884	0.000520195	4.647e-05	1	37	28	35	21.0011
11584	PCDH10	PCDH10	0.027451	0.027451	0.65757	-1.52075	-1.6057	-1.43547	siZNF down vs siCon	34.9355	1.88819e-05	1.08096e-06	1	13	9	12	8
4676	E2F2	E2F2	0.00963677	0.00963677	0.657615	-1.52065	-1.43204	-1.61792	siZNF down vs siCon	102.272	0.0181466	0.000354871	1	220.288	171	235	139
4142	DCP1A	DCP1A	0.0408371	0.0408371	0.666068	-1.50135	-1.53159	-1.47508	siZNF down vs siCon	22.998	0.021047	0.00183034	1	606.221	440	696.71	452
14560	SLC44A1	SLC44A1	0.0195861	0.0195861	0.666452	-1.50048	-1.63679	-1.38002	siZNF down vs siCon	49.5616	0.0060703	0.00024496	1	803.938	546	795.005	551.3
17689	ZC4H2	ZC4H2	0.0180437	0.0180437	0.67313	-1.4856	-1.5992	-1.38597	siZNF down vs siCon	53.9254	9.65618e-05	3.58131e-06	1	82	57	84	58
16730	TSFM	TSFM	0.0222732	0.0222732	0.698545	-1.43155	-1.45645	-1.40539	siZNF down vs siCon	43.4026	0.126163	0.00581361	1	566	432	538.964	367
11526	PARD6G	PARD6G	0.0310864	0.0310864	0.698656	-1.43132	-1.44513	-1.41643	siZNF down vs siCon	30.6763	5.2283e-05	3.40869e-06	1	52	40	49.0004	33.106
2385	C7orf41	C7orf41	0.019157	0.019157	0.711333	-1.40581	-1.33744	-1.48238	siZNF down vs siCon	50.7051	0.00120265	4.7437e-05	1	77	64	79	51
2549	CACNA2D2	CACNA2D2	0.0155898	0.0155898	0.713211	-1.40211	-1.33396	-1.47228	siZNF down vs siCon	62.6485	2.7532e-06	8.78935e-08	1	18	15	20	13
664	ANKS4B	ANKS4B	0.00431148	0.00431148	0.717183	-1.39434	-1.42925	-1.35992	siZNF down vs siCon	230.44	0.000305359	2.65023e-06	1	27	21	27	19
7671	KBTBD11	KBTBD11	0.0166276	0.0166276	0.732488	-1.36521	-1.39749	-1.33227	siZNF down vs siCon	58.6452	0.00564249	0.000192428	1	220	175	213	153
8855	LOC440028	LOC440028	0.0260157	0.0260157	0.744674	-1.34287	-1.25985	-1.43547	siZNF down vs siCon	36.9449	0.00161532	8.74447e-05	1	17	15	18	12
6741	HBP1	HBP1	0.00603923	0.00603923	0.744766	-1.3427	-1.37139	-1.31546	siZNF down vs siCon	164.085	0.0581734	0.000709062	1	722	585.247	756.029	550
2922	CCR7	CCR7	0.0412723	0.0412723	0.760475	-1.31497	-1.35867	-1.27597	siZNF down vs siCon	22.7399	0.000101465	8.92397e-06	1	11	9	12	9
586	ANKDD1A	ANKDD1A	0.014032	0.014032	0.762103	-1.31216	-1.32246	-1.30149	siZNF down vs siCon	69.769	0.00022159	6.35211e-06	1	69	58	68	50
11765	PDXDC1	PDXDC1	0.0496169	0.0496169	0.774969	-1.29037	-1.31185	-1.26759	siZNF down vs siCon	18.6672	0.0242442	0.00259753	1	1040.85	882	982.548	741.784
840	ARHGAP23	ARHGAP23	0.0178152	0.0178152	0.775686	-1.28918	-1.22772	-1.35486	siZNF down vs siCon	54.6363	0.00191457	7.00843e-05	1	369	334.111	395	279
6041	GALNT10	GALNT10	0.0458864	0.0458864	0.776242	-1.28826	-1.33165	-1.24361	siZNF down vs siCon	20.3047	0.0851834	0.00839051	1	7214.5	6022.55	6787.8	5223.32
4074	DAGLB	DAGLB	0.0113208	0.0113208	0.783177	-1.27685	-1.24828	-1.30537	siZNF down vs siCon	86.8357	0.00592348	0.00013643	1	309	275.176	335.557	246
9597	MEGF11	MEGF11	0.0408829	0.0408829	0.785331	-1.27335	-1.34566	-1.20882	siZNF down vs siCon	22.9705	3.6382e-07	3.16771e-08	1	23	19	24	19
7930	KIAA1908	KIAA1908	0.0234232	0.0234232	0.785654	-1.27282	-1.20953	-1.34134	siZNF down vs siCon	41.1986	0.0060816	0.000295233	1	161.034	148	171	122
6053	GALNT9	GALNT9	0.0346958	0.0346958	0.791309	-1.26373	-1.2114	-1.32154	siZNF down vs siCon	27.3308	1.16917e-05	8.55574e-07	1	85	78	87	63
5530	FBXL18	FBXL18	0.0392466	0.0392466	0.791789	-1.26296	-1.18048	-1.35171	siZNF down vs siCon	23.9899	0.0112159	0.000935049	1	428.775	403.769	473	334.873
8080	KPNA6	KPNA6	0.022988	0.022988	0.791987	-1.26265	-1.26827	-1.25676	siZNF down vs siCon	42.0067	0.0341234	0.00162466	1	1431.72	1254.89	1406.57	1071.05
3150	CECR4	CECR4	0.0476883	0.0476883	0.797051	-1.25462	-1.32007	-1.19623	siZNF down vs siCon	19.4817	0.000783985	8.04842e-05	1	19	16	20	16
8088	KREMEN1	KREMEN1	0.0471375	0.0471375	0.799459	-1.25085	-1.34467	-1.16433	siZNF down vs siCon	19.7266	0.00017854	1.81015e-05	1	150	124.005	146	120
13129	RBM4B	RBM4B	0.0458228	0.0458228	0.800091	-1.24986	-1.3379	-1.17059	siZNF down vs siCon	20.3349	0.008345	0.000820755	1	136	113	137	112
10203	MRM1	MRM1	0.020309	0.020309	0.800863	-1.24865	-1.19398	-1.30694	siZNF down vs siCon	47.7443	0.119678	0.00501327	1	290	270	308.646	226
2053	C20orf117	C20orf117	0.0478967	0.0478967	0.805634	-1.24126	-1.15893	-1.32937	siZNF down vs siCon	19.3905	0.0183763	0.00189538	1	1330.41	1276.13	1478.13	1064.07
4383	DLG5	DLG5	0.0157119	0.0157119	0.810242	-1.2342	-1.28218	-1.1886	siZNF down vs siCon	62.1498	0.00725435	0.000233447	1	1414.07	1225.99	1429.61	1151.03
5293	FAM168B	FAM168B	0.0116638	0.0116638	0.8158	-1.22579	-1.18973	-1.26277	siZNF down vs siCon	84.2384	0.32451	0.00770456	1	3172.32	2964.1	3404.03	2579.72
335	AEN	AEN	0.00369068	0.00369068	0.817568	-1.22314	-1.24484	-1.20189	siZNF down vs siCon	269.454	8.95985	0.0665038	1	4159.55	3714.45	4250.78	3384.61
11694	PDCD6	PDCD6	0.0490981	0.0490981	0.818018	-1.22247	-1.17792	-1.26654	siZNF down vs siCon	18.88	0.047975	0.00508211	1	1145.81	1081.33	1290.95	975.428
5061	ERV3	ERV3	0.029772	0.029772	0.827319	-1.20872	-1.24916	-1.16852	siZNF down vs siCon	32.0962	0.00281563	0.00017545	1	118.919	105.826	116	95
9115	LRIG1	LRIG1	0.0249252	0.0249252	0.831498	-1.20265	-1.25339	-1.15483	siZNF down vs siCon	38.6264	7.93638e-05	4.10931e-06	1	149	132.149	151	125.13
15550	STXBP1	STXBP1	0.0071919	0.0071919	0.831917	-1.20204	-1.19663	-1.20737	siZNF down vs siCon	137.547	0.000792199	1.1519e-05	1	305.002	283.339	324.244	257
8085	KRBA1	KRBA1	0.0348784	0.0348784	0.834069	-1.19894	-1.17741	-1.22197	siZNF down vs siCon	27.18	0.00428149	0.000315048	1	179	169	180.043	141
7342	IL17RA	IL17RA	0.0123736	0.0123736	0.834321	-1.19858	-1.20002	-1.1971	siZNF down vs siCon	79.3201	0.00669813	0.000168889	1	353	327	355.26	284.001
16469	TNS3	TNS3	0.0189959	0.0189959	0.835349	-1.1971	-1.16553	-1.23046	siZNF down vs siCon	51.1477	0.068366	0.00267328	1	9626.6	9181.43	9969.65	7753.8
6134	GCOM1	GCOM1	0.0335781	0.0335781	0.83996	-1.19053	-1.2083	-1.1723	siZNF down vs siCon	28.2899	8.75622e-06	6.19035e-07	1	54.7268	50.3488	53.6324	43.7814
14313	SLC10A3	SLC10A3	0.0355234	0.0355234	0.839975	-1.19051	-1.16503	-1.21554	siZNF down vs siCon	26.6595	0.265649	0.019929	1	240	229	264.212	208.011
13681	RSBN1	RSBN1	0.0398172	0.0398172	0.842015	-1.18763	-1.17668	-1.19925	siZNF down vs siCon	23.6249	0.000705637	5.97367e-05	1	199	188	198	158
14497	SLC35A2	SLC35A2	0.0079798	0.0079798	0.84308	-1.18613	-1.16052	-1.21241	siZNF down vs siCon	123.818	0.245398	0.00396384	1	629.234	602.731	663.924	524.047
1559	C10orf35	C10orf35	0.0244564	0.0244564	0.847433	-1.18003	-1.14767	-1.21261	siZNF down vs siCon	39.3953	0.119761	0.00607996	1	170.058	164.718	185	146
3201	CEP72	CEP72	0.0419815	0.0419815	0.848564	-1.17846	-1.2384	-1.12713	siZNF down vs siCon	22.3307	0.00682239	0.000611032	1	527	473.057	522.782	446
10485	MYO18A	MYO18A	0.0139643	0.0139643	0.850734	-1.17546	-1.17902	-1.17181	siZNF down vs siCon	70.1147	0.00654913	0.000186812	1	1347.34	1270.34	1355.94	1107.35
12830	PWP2	PWP2	0.0197879	0.0197879	0.851368	-1.17458	-1.13855	-1.21229	siZNF down vs siCon	49.0408	0.0307249	0.00125303	1	639.109	624	673.931	532
9082	LPCAT1	LPCAT1	0.0249122	0.0249122	0.852604	-1.17288	-1.13867	-1.20903	siZNF down vs siCon	38.6473	0.025904	0.00134053	1	1561	1523.93	1625.53	1286.66
4387	DLGAP4	DLGAP4	0.020764	0.020764	0.852735	-1.1727	-1.17598	-1.16932	siZNF down vs siCon	46.6656	0.000430898	1.84675e-05	1	531.069	502.011	531.518	435
17329	VPS53	VPS53	0.0240299	0.0240299	0.85315	-1.17213	-1.14294	-1.20141	siZNF down vs siCon	40.1209	0.0013285	6.62248e-05	1	1145.48	1114.1	1243.61	990.594
12479	PRDM11	PRDM11	0.048134	0.048134	0.855052	-1.16952	-1.13882	-1.20258	siZNF down vs siCon	19.2877	0.000399518	4.14273e-05	1	419	409	426	339
16472	TOB2	TOB2	0.0206798	0.0206798	0.85748	-1.16621	-1.13085	-1.20314	siZNF down vs siCon	46.8617	0.0365117	0.00155828	1	412	405	435	346
3698	CPNE1	CPNE1	0.0413552	0.0413552	0.857532	-1.16614	-1.14723	-1.18624	siZNF down vs siCon	22.6913	0.222548	0.0196152	1	2994.88	2901.96	3018.31	2434.97
6951	HJURP	HJURP	0.00906913	0.00906913	0.858532	-1.16478	-1.18057	-1.14947	siZNF down vs siCon	108.766	0.741881	0.0136417	1	2467.45	2323.37	2569.19	2138.94
4792	EHD3	EHD3	0.0298843	0.0298843	0.862345	-1.15963	-1.19346	-1.12765	siZNF down vs siCon	31.97	0.00549102	0.000343511	1	424.114	395.036	439.523	373
12856	QARS	QARS	0.0422256	0.0422256	0.864482	-1.15676	-1.17397	-1.13914	siZNF down vs siCon	22.1931	0.0873798	0.0078745	1	452	428	444	373
6242	GLDC	GLDC	0.0213249	0.0213249	0.865065	-1.15598	-1.17935	-1.13366	siZNF down vs siCon	45.399	0.0001189	5.23802e-06	1	209	197	218	184.025
1237	B4GALT7	B4GALT7	0.000587802	0.000587802	0.867796	-1.15234	-1.14815	-1.15657	siZNF down vs siCon	1699.75	0.114066	0.000134215	1	598.714	579.676	620.569	513.475
11165	NTRK3	NTRK3	0.0290384	0.0290384	0.868189	-1.15182	-1.19068	-1.11484	siZNF down vs siCon	32.9445	2.94343e-05	1.7869e-06	1	361	337.035	368.126	316
13977	SEC24C	SEC24C	0.0445899	0.0445899	0.868191	-1.15182	-1.10262	-1.20369	siZNF down vs siCon	20.938	0.323593	0.0309096	1	2700.04	2722.11	2897.91	2303.96
2822	CCDC57	CCDC57	0.0236383	0.0236383	0.868718	-1.15112	-1.18618	-1.11755	siZNF down vs siCon	40.8102	0.00203019	9.94944e-05	1	882.622	827.153	900.368	771
6355	GOLGA3	GOLGA3	0.00250087	0.00250087	0.876946	-1.14032	-1.14821	-1.13245	siZNF down vs siCon	398.362	0.026911	0.000135108	1	1841.88	1783.21	1886	1593.78
13361	RMND5B	RMND5B	0.0299485	0.0299485	0.877983	-1.13897	-1.13337	-1.1448	siZNF down vs siCon	31.8983	0.0273821	0.00171684	1	549.813	539.272	554.345	463.397
4796	EHMT1	EHMT1	0.0152384	0.0152384	0.87892	-1.13776	-1.12994	-1.14581	siZNF down vs siCon	64.1273	0.000965946	3.01259e-05	1	1287	1266.15	1313.49	1097.02
2992	CD81	CD81	0.0269317	0.0269317	0.880029	-1.13633	-1.10712	-1.16688	siZNF down vs siCon	35.6378	0.254448	0.0142796	1	1929.19	1937.07	2015.32	1652.81
16566	TRAF2	TRAF2	0.01258	0.01258	0.880102	-1.13623	-1.11363	-1.15925	siZNF down vs siCon	77.9943	0.0258919	0.000663942	1	1219.69	1217.5	1292.26	1066.78
405	AIFM2	AIFM2	0.0110855	0.0110855	0.881732	-1.13413	-1.14037	-1.12804	siZNF down vs siCon	88.7107	0.0881479	0.00198731	1	1180.91	1151.16	1240.49	1052.38
10060	MLF2	MLF2	0.0100894	0.0100894	0.882561	-1.13307	-1.15286	-1.11356	siZNF down vs siCon	97.6161	3.29582	0.0675261	1	1959.91	1889.83	1991.7	1711.64
10979	NMT1	NMT1	0.00783072	0.00783072	0.884461	-1.13063	-1.14153	-1.11998	siZNF down vs siCon	126.204	0.0443558	0.000702922	1	1988.59	1936.5	2069.17	1768.03
11796	PEMT	PEMT	0.00147883	0.00147883	0.884595	-1.13046	-1.12792	-1.13299	siZNF down vs siCon	674.713	0.000554601	1.64396e-06	1	401	395.21	419.109	354
16199	TMEM136	TMEM136	0.0149034	0.0149034	0.884637	-1.13041	-1.11164	-1.14982	siZNF down vs siCon	65.6025	0.0040073	0.000122169	1	106	106	113.011	94.102
2888	CCM2	CCM2	0.0174066	0.0174066	0.885613	-1.12916	-1.11757	-1.14113	siZNF down vs siCon	55.9538	0.00369919	0.000132223	1	940	935.006	963.481	808
10735	NDE1	NDE1	0.00574794	0.00574794	0.8859	-1.1288	-1.1162	-1.14146	siZNF down vs siCon	172.477	0.00124749	1.44656e-05	1	584.401	582.012	615.923	516.377
940	ARNT2	ARNT2	0.0117389	0.0117389	0.886398	-1.12816	-1.11682	-1.13981	siZNF down vs siCon	83.6898	0.00139283	3.32855e-05	1	1462.01	1455.23	1505.49	1264
15746	TARS2	TARS2	0.000428756	0.000428756	0.891091	-1.12222	-1.12582	-1.11864	siZNF down vs siCon	2330.83	0.0289141	2.48101e-05	1	710.007	701.064	734.723	628.545
10049	MKNK1	MKNK1	0.0339256	0.0339256	0.891338	-1.12191	-1.15491	-1.08963	siZNF down vs siCon	27.9849	0.000522537	3.73441e-05	1	230.023	221.404	230	202
2516	CA12	CA12	0.0176826	0.0176826	0.891625	-1.12155	-1.09737	-1.14637	siZNF down vs siCon	55.0572	0.874544	0.0317686	1	11436.7	11585.3	12060.8	10068.2
6602	GSS	GSS	0.0424878	0.0424878	0.892751	-1.12013	-1.08696	-1.15499	siZNF down vs siCon	22.047	0.0602669	0.00546712	1	1427.35	1459.75	1496	1239.52
10916	NISCH	NISCH	0.000841374	0.000841374	0.898787	-1.11261	-1.11701	-1.10824	siZNF down vs siCon	1187.03	0.00283534	4.7772e-06	1	453.178	451	469.016	405
14110	SETD8	SETD8	0.046117	0.046117	0.903546	-1.10675	-1.11527	-1.09856	siZNF down vs siCon	20.1958	0.00269539	0.000266926	1	307	306	326.016	284
715	AP1M1	AP1M1	0.0417216	0.0417216	0.905832	-1.10396	-1.07608	-1.13305	siZNF down vs siCon	22.4791	0.00249876	0.000222318	1	454	469	474.778	401
12989	RAF1	RAF1	0.0160269	0.0160269	0.906387	-1.10328	-1.12053	-1.08618	siZNF down vs siCon	60.8993	0.0089623	0.000294332	1	1888.89	1873.89	1913.93	1686.27
5651	FGFR1	FGFR1	0.0174263	0.0174263	0.908613	-1.10058	-1.11766	-1.08363	siZNF down vs siCon	55.8888	0.0225844	0.00080819	1	2199.5	2187.65	2227	1966.72
10308	MSN	MSN	0.0197756	0.0197756	0.909178	-1.09989	-1.08078	-1.11953	siZNF down vs siCon	49.0723	0.0172749	0.000704057	1	2453.09	2523.12	2563.61	2191.39
1775	C15orf52	C15orf52	0.0087102	0.0087102	0.915483	-1.09232	-1.0894	-1.09521	siZNF down vs siCon	113.31	0.00146319	2.58264e-05	1	98	100	103	90
15717	TAF5L	TAF5L	0.0119814	0.0119814	0.915854	-1.09188	-1.08587	-1.09785	siZNF down vs siCon	81.9658	0.00263801	6.43685e-05	1	456.484	467.317	481.573	419.781
5103	EVL	EVL	0.0309543	0.0309543	0.917022	-1.09049	-1.06872	-1.11293	siZNF down vs siCon	30.8135	0.000191831	1.24511e-05	1	300	312.046	314	270.001
4211	DDX51	DDX51	0.0490408	0.0490408	0.917395	-1.09004	-1.05988	-1.12116	siZNF down vs siCon	18.9038	0.0476846	0.00504499	1	463	485.607	492.118	420.055
3038	CDCA3	CDCA3	0.0342278	0.0342278	0.922258	-1.0843	-1.09498	-1.07392	siZNF down vs siCon	27.7247	0.52125	0.0376018	1	526	534	551	491
13110	RBM23	RBM23	0.0292548	0.0292548	0.927038	-1.0787	-1.09781	-1.05983	siZNF down vs siCon	32.6899	0.019477	0.00119162	1	821.939	832.29	832.823	752
1448	BOP1	BOP1	0.0025818	0.0025818	0.930609	-1.07456	-1.06935	-1.0798	siZNF down vs siCon	385.828	0.0109625	5.6826e-05	1	1001.68	1041.29	1044.9	926.054
5748	FLJ35220	FLJ35220	0.0231706	0.0231706	0.932019	-1.07294	-1.05695	-1.08193	siZNF down vs siCon	41.6641	0.00345029	0.000165624	1	449.729	473	474.472	416.901
6962	HM13	HM13	0.013285	0.013285	0.932925	-1.0719	-1.06525	-1.07866	siZNF down vs siCon	73.7764	0.0063204	0.00017134	1	1500	1565.32	1549.06	1374.32
6317	GNB1	GNB1	0.00965639	0.00965639	0.934834	-1.06971	-1.06281	-1.0766	siZNF down vs siCon	102.061	0.00997994	0.000195569	1	3691.17	3860.73	3875.88	3445.23
1406	BLOC1S2	BLOC1S2	0.0315409	0.0315409	0.938322	-1.06573	-1.05667	-1.07475	siZNF down vs siCon	30.2128	0.00715098	0.000473374	1	395.426	415.995	418.987	373.076
16351	TMEM80	TMEM80	0.0268236	0.0268236	0.938651	-1.06536	-1.06111	-1.06957	siZNF down vs siCon	35.7873	0.00159897	8.93594e-05	1	126	132	133	119
14539	SLC39A10	SLC39A10	0.041017	0.041017	0.942957	-1.06049	-1.07521	-1.04584	siZNF down vs siCon	22.8906	0.00180119	0.000157374	1	1395.26	1442.54	1412.68	1292.65
11686	PDAP1	PDAP1	0.0247631	0.0247631	0.943269	-1.06014	-1.07273	-1.04779	siZNF down vs siCon	38.8889	0.0125446	0.000645152	1	621.461	644	641	585.448
7256	IFIT5	IFIT5	0.0105394	0.0105394	0.943884	-1.05945	-1.0508	-1.0682	siZNF down vs siCon	93.3849	0.0154038	0.000329898	1	325.173	344	339	303.704
462	ALAS1	ALAS1	0.0195902	0.0195902	0.950628	-1.05194	-1.06172	-1.0422	siZNF down vs siCon	49.551	0.0206693	0.000834262	1	1089.77	1141	1115.05	1023.87
13338	RIN2	RIN2	0.0235089	0.0235089	0.955748	-1.0463	-1.04513	-1.04747	siZNF down vs siCon	41.043	0.00103707	5.05356e-05	1	1872.04	1991.17	1961.97	1792.48
12570	PRPF3	PRPF3	0.0435656	0.0435656	0.986527	-1.01366	-1.01068	-1.01664	siZNF down vs siCon	21.465	7.46237e-05	6.95305e-06	1	465.474	511.971	485.316	456.837
4338	DIO3OS	DIO3OS	0.00215268	0.00215268	0.218162	-4.58375	-4.076	-5.26339	siZNF down vs siCon	463.038	0.0113961	4.9223e-05	1	11	3	11	2
