# Supplementary material for: Oncogenic zinc finger protein ZNF322A promotes stem cell-like properties in lung cancer through transcriptional suppression of c-Myc expression
Source: Cell Death Differ. 2018 Sep 26;26(7):1283–98. doi: 10.1038/s41418-018-0204-6 (PMC6748145; doi:10.1038/s41418-018-0204-6)
Supplement: Supplementary file 4 — CDD-18-0310_Table S6 [file 41418_2018_204_MOESM4_ESM.xlsx]

## Sheet: Sheet1
Column #	Column ID	Gene Symbol	p-value(duplicate)	p-value(siZNF vs. siCon)	MeanRatio(siZNF vs. siCon)	FoldChange(siZNF vs. siCon)	0829 FoldChange	0831 FoldChange	FoldChange(siZNF vs. siCon) (Description)	F(duplicate)	SS(duplicate)	SS(Error)	F(Error)	0829_siCon	0829_siZNF	0831_siCon	0831_siZNF
14860	SNORA59B	SNORA59B	0.0336076	0.0336076	4.72786	4.72786	5.19382	4.21796	siZNF up vs siCon	28.2637	2.51671e-05	1.78088e-06	1	222.132	1282.51	210.422	849.368
7307	IGSF1	IGSF1	0.0179336	0.0179336	4.03041	4.03041	3.5983	4.70229	siZNF up vs siCon	54.2659	0.000419216	1.54504e-05	1	3	12	2	9
9833	MIR21	MIR21	0.0230341	0.0230341	3.63373	3.63373	3.73552	3.55542	siZNF up vs siCon	41.9198	46929.4	2239.01	1	118	490	159	540.992
18301	ZNF85	ZNF85	0.0212378	0.0212378	3.59733	3.59733	3.05856	4.52813	siZNF up vs siCon	45.5913	0.000265778	1.16592e-05	1	5	17	3	13
6981	HMGN5	HMGN5	0.0470289	0.0470289	3.02258	3.02258	4.25254	2.43823	siZNF up vs siCon	19.7756	0.000291811	2.95123e-05	1	11	52	24	56
12414	PPP1R1C	PPP1R1C	0.039559	0.039559	2.9325	2.9325	4.31737	2.2799	siZNF up vs siCon	23.7888	2.49277e-05	2.09575e-06	1	5.00068	24	11	24
2557	CACNG2	CACNG2	0.00559746	0.00559746	2.41359	2.41359	2.47383	2.35115	siZNF up vs siCon	177.154	2.9238e-06	3.30087e-08	1	4	11	4	9
8122	KRT83	KRT83	0.0173845	0.0173845	2.24543	2.24543	2.69873	1.89576	siZNF up vs siCon	56.0269	0.0791627	0.00282589	1	32	96	43	78.0108
14149	SFXN4	SFXN4	0.0186737	0.0186737	2.06042	2.06042	1.97353	2.14241	siZNF up vs siCon	52.056	0.390759	0.015013	1	325	713	357	731.938
5269	FAM155A	FAM155A	0.0400729	0.0400729	1.98076	1.98076	1.96574	1.99904	siZNF up vs siCon	23.4647	2.27091e-06	1.93559e-07	1	27	59	23	44
2854	CCDC85A	CCDC85A	0.0153831	0.0153831	1.83866	1.83866	1.65522	2.06503	siZNF up vs siCon	63.5104	6.72195e-05	2.1168e-06	1	50	92	42	83
6090	GATA6	GATA6	0.0493739	0.0493739	1.79415	1.79415	1.75419	1.82867	siZNF up vs siCon	18.7663	0.000519455	5.53605e-05	1	20	39.0005	24	42
14838	SNORA39	SNORA39	0.00231585	0.00231585	1.77166	1.77166	1.83517	1.7102	siZNF up vs siCon	430.307	59.6227	0.277117	1	30.6697	62.5673	32.8529	53.7679
15535	STX11	STX11	0.0218661	0.0218661	1.76036	1.76036	1.92766	1.62548	siZNF up vs siCon	44.2384	3.94609e-05	1.78401e-06	1	7	15	9	14
5394	FAM49B	FAM49B	0.0422444	0.0422444	1.71337	1.71337	1.59927	1.8225	siZNF up vs siCon	22.1826	0.1729	0.0155888	1	1283.33	2281.52	1391.03	2426.09
11876	PHAX	PHAX	0.0310957	0.0310957	1.68388	1.68388	1.61944	1.74414	siZNF up vs siCon	30.6667	0.109875	0.00716576	1	282.678	508.883	313.386	523.075
14793	SNHG4	SNHG4	0.0243121	0.0243121	1.67363	1.67363	1.50153	1.88666	siZNF up vs siCon	39.6379	38.856	1.96055	1	2212.53	3693.04	1852.89	3345.39
10807	NEFL	NEFL	0.0133757	0.0133757	1.66185	1.66185	1.52388	1.8212	siZNF up vs siCon	73.266	0.0344389	0.000940105	1	39	66.066	35	61
2722	CCAR1	CCAR1	0.0343307	0.0343307	1.62516	1.62516	1.86726	1.43349	siZNF up vs siCon	27.6372	0.357548	0.0258744	1	1362.32	2827.78	1783.68	2446.88
15019	SNORD4B	SNORD4B	0.0276882	0.0276882	1.61745	1.61745	1.80954	1.44632	siZNF up vs siCon	34.6234	38576.5	2228.35	1	508.212	1022.29	591.356	818.499
11177	NUCKS1	NUCKS1	0.0458635	0.0458635	1.59829	1.59829	1.44343	1.75819	siZNF up vs siCon	20.3156	6.40622	0.630671	1	3685.81	5914.13	3700.31	6225.98
14883	SNORA74A	SNORA74A	0.0256543	0.0256543	1.57996	1.57996	1.50288	1.67089	siZNF up vs siCon	37.4863	41272.8	2202.02	1	1737.51	2902.76	1526.87	2441.48
1828	C17orf44	C17orf44	0.0261164	0.0261164	1.56889	1.56889	1.74048	1.42695	siZNF up vs siCon	36.7967	0.544568	0.0295987	1	92	178	115	157
15580	SULT1C2	SULT1C2	0.0175995	0.0175995	1.52672	1.52672	1.61924	1.43681	siZNF up vs siCon	55.3241	0.000270319	9.7722e-06	1	15	27	16	22
14866	SNORA62	SNORA62	0.0110942	0.0110942	1.51959	1.51959	1.61444	1.43028	siZNF up vs siCon	88.6398	65678.6	1481.92	1	1688.01	3029.43	1858.38	2543.65
6321	GNB3	GNB3	0.0408847	0.0408847	1.51133	1.51133	1.71737	1.34351	siZNF up vs siCon	22.9694	0.00144914	0.00012618	1	11	21	14	18
11080	NR1H4	NR1H4	0.0377921	0.0377921	1.50938	1.50938	1.34936	1.688	siZNF up vs siCon	24.9702	1.07536e-05	8.61318e-07	1	14	21	13	21
14858	SNORA58	SNORA58	0.0480639	0.0480639	1.48331	1.48331	1.6071	1.36169	siZNF up vs siCon	19.3179	15183.9	1572	1	793.257	1417.16	836.914	1090.59
11002	NOM1	NOM1	0.0482689	0.0482689	1.47324	1.47324	1.47177	1.47454	siZNF up vs siCon	19.2297	0.0875871	0.00910959	1	316	517	369.351	521.194
4878	ELK4	ELK4	0.000990062	0.000990062	1.46118	1.46118	1.47875	1.44369	siZNF up vs siCon	1008.54	0.0308549	6.11873e-05	1	146	240	152	210
17579	YAP1	YAP1	0.0252305	0.0252305	1.44602	1.44602	1.38807	1.50285	siZNF up vs siCon	38.141	0.0239331	0.00125498	1	967.659	1493.12	1022.9	1471.14
3104	CDKL2	CDKL2	0.0285445	0.0285445	1.43551	1.43551	1.45529	1.41438	siZNF up vs siCon	33.5403	0.00120744	7.19992e-05	1	102	165.011	99	134
3886	CTNNA3	CTNNA3	0.014603	0.014603	1.43447	1.43447	1.34936	1.52507	siZNF up vs siCon	66.9828	1.54727e-07	4.61991e-09	1	38	57	37	54
4337	DIO2	DIO2	0.0162013	0.0162013	1.40945	1.40945	1.32358	1.50389	siZNF up vs siCon	60.2274	0.0333966	0.00110902	1	157	231	148	213
5616	FERMT2	FERMT2	0.032035	0.032035	1.40386	1.40386	1.29521	1.52953	siZNF up vs siCon	29.724	0.0196332	0.00132103	1	800.052	1151.92	717.015	1049.52
7636	JMJD7-PLA2G4B	JMJD7-PLA2G4B	0.0491132	0.0491132	1.40287	1.40287	1.43193	1.3774	siZNF up vs siCon	18.8737	0.00480464	0.000509135	1	73.8862	117.611	87.3914	115.195
7870	KIAA1024	KIAA1024	0.0210833	0.0210833	1.39276	1.39276	1.31476	1.48035	siZNF up vs siCon	45.9362	2.80314e-05	1.22045e-06	1	13	19	12	17
17899	ZNF238	ZNF238	0.028115	0.028115	1.36363	1.36363	1.38493	1.3412	siZNF up vs siCon	34.0754	0.323732	0.019001	1	228.641	352	225.165	289
10431	MXI1	MXI1	0.035923	0.035923	1.35318	1.35318	1.3584	1.34839	siZNF up vs siCon	26.3465	0.000955811	7.25571e-05	1	153.059	231.126	173	223.237
2383	C7orf36	C7orf36	0.0301045	0.0301045	1.33772	1.33772	1.43953	1.24674	siZNF up vs siCon	31.7252	0.0908071	0.0057246	1	125	200.029	145	173
14158	SGK196	SGK196	0.0107	0.0107	1.33712	1.33712	1.32933	1.34464	siZNF up vs siCon	91.9605	0.0155355	0.000337873	1	247	365	265	341
7011	HNRNPF	HNRNPF	0.0388862	0.0388862	1.32391	1.32391	1.38096	1.26615	siZNF up vs siCon	24.226	7.96184	0.657298	1	4745.89	7285.56	4859.56	5888.22
46	ABCB10	ABCB10	0.0172081	0.0172081	1.31644	1.31644	1.25836	1.37628	siZNF up vs siCon	56.6166	0.0110959	0.000391966	1	326	456.021	328	432
13350	RIT1	RIT1	0.0380158	0.0380158	1.3131	1.3131	1.30166	1.32381	siZNF up vs siCon	24.8146	0.0188567	0.00151981	1	132	191	146.03	185
11484	PALM2	PALM2	0.00904968	0.00904968	1.31101	1.31101	1.33696	1.28646	siZNF up vs siCon	109.003	2.34826e-06	4.30859e-08	1	34.105	50.6872	37.3645	46
13371	RNASEL	RNASEL	0.00907573	0.00907573	1.30062	1.30062	1.3291	1.27212	siZNF up vs siCon	108.686	0.0119172	0.000219294	1	111	164	115	140
16597	TRDMT1	TRDMT1	0.0395304	0.0395304	1.29785	1.29785	1.21802	1.38052	siZNF up vs siCon	23.8071	0.000754571	6.33906e-05	1	127.054	172.031	127.163	168
13975	SEC24A	SEC24A	0.0113014	0.0113014	1.29557	1.29557	1.24653	1.34753	siZNF up vs siCon	86.9872	0.00332716	7.64977e-05	1	364.017	504.415	356.144	459.269
7362	IL1RAPL2	IL1RAPL2	0.0454247	0.0454247	1.2928	1.2928	1.21942	1.37628	siZNF up vs siCon	20.5261	8.09624e-07	7.88874e-08	1	90	122	82	108
15468	STAT4	STAT4	0.0283791	0.0283791	1.28903	1.28903	1.24839	1.32911	siZNF up vs siCon	33.7444	0.000104759	6.20898e-06	1	98	136	103	131.009
15982	TGIF2	TGIF2	0.0418383	0.0418383	1.28495	1.28495	1.30657	1.26523	siZNF up vs siCon	22.4122	0.00444041	0.000396249	1	104.675	152.033	119	144.085
2021	C1orf56	C1orf56	0.0269727	0.0269727	1.28487	1.28487	1.28444	1.28528	siZNF up vs siCon	35.5814	0.0181475	0.00102006	1	38.0071	54.2678	41.7616	51.3662
3447	CLN8	CLN8	0.0423704	0.0423704	1.28317	1.28317	1.38609	1.18985	siZNF up vs siCon	22.1122	0.0347429	0.00314242	1	328	505.393	375	427
15740	TAPT1	TAPT1	0.0498692	0.0498692	1.27925	1.27925	1.28294	1.27586	siZNF up vs siCon	18.5652	0.0020831	0.000224409	1	237	338	267	326
963	ARSB	ARSB	0.0191586	0.0191586	1.27894	1.27894	1.23021	1.3285	siZNF up vs siCon	50.7006	0.000575698	2.27097e-05	1	416.073	569	424	539.052
11872	PHACTR1	PHACTR1	0.0456432	0.0456432	1.27312	1.27312	1.24762	1.29743	siZNF up vs siCon	20.4208	8.62611e-06	8.44837e-07	1	137	190.005	149	185
16778	TSPYL5	TSPYL5	0.0224985	0.0224985	1.26125	1.26125	1.22617	1.29912	siZNF up vs siCon	42.9532	0.874685	0.0407274	1	380.028	518	365	453.778
17073	UGCG	UGCG	0.0369778	0.0369778	1.25851	1.25851	1.31815	1.20461	siZNF up vs siCon	25.5527	0.00645913	0.000505554	1	245	359	281.057	324
16693	TRPA1	TRPA1	0.0375015	0.0375015	1.25437	1.25437	1.18349	1.33256	siZNF up vs siCon	25.1752	0.0020418	0.000162207	1	232	305.222	218	278
18211	ZNF704	ZNF704	0.0375507	0.0375507	1.2499	1.2499	1.22855	1.27041	siZNF up vs siCon	25.1402	0.000223559	1.77849e-05	1	331.002	452.05	357.002	434.027
656	ANKRD57	ANKRD57	0.0188785	0.0188785	1.24436	1.24436	1.23264	1.25673	siZNF up vs siCon	51.4749	0.41608	0.0161663	1	289	396	284	341.557
4635	DUSP28	DUSP28	0.0303398	0.0303398	1.23725	1.23725	1.17739	1.30217	siZNF up vs siCon	31.4677	0.0291867	0.00185503	1	68	89	65	81
11836	PFN2	PFN2	0.0231849	0.0231849	1.22813	1.22813	1.28296	1.17545	siZNF up vs siCon	41.6375	16.4077	0.788122	1	2412.43	3440.58	2602.91	2927.98
8	A2LD1	A2LD1	0.0475044	0.0475044	1.20619	1.20619	1.22085	1.19256	siZNF up vs siCon	19.5629	0.000124259	1.27035e-05	1	70	95	78.0011	89.0189
6326	GNG11	GNG11	0.0448638	0.0448638	1.19711	1.19711	1.15719	1.24056	siZNF up vs siCon	20.8012	1.20321	0.115686	1	639.372	822.468	609	723
8301	LIMA1	LIMA1	0.0371288	0.0371288	1.18312	1.18312	1.22266	1.1438	siZNF up vs siCon	25.4427	0.00011146	8.76161e-06	1	142	193	148	162
11240	NVL	NVL	0.00162166	0.00162166	1.17832	1.17832	1.18353	1.17317	siZNF up vs siCon	615.151	0.000910178	2.9592e-06	1	396	521	416	467.043
11106	NRF1	NRF1	0.0323651	0.0323651	1.17497	1.17497	1.13166	1.2193	siZNF up vs siCon	29.4057	0.00112161	7.6285e-05	1	645	811.404	653.129	762.105
5667	FHL2	FHL2	0.0245134	0.0245134	1.17429	1.17429	1.13746	1.21318	siZNF up vs siCon	39.3002	0.000977007	4.97202e-05	1	329	416	323	375
12750	PTP4A2	PTP4A2	0.0227726	0.0227726	1.17385	1.17385	1.20166	1.14746	siZNF up vs siCon	42.4182	0.240651	0.0113466	1	2012.25	2687.99	2199	2414.72
13166	RCN2	RCN2	0.0172773	0.0172773	1.17356	1.17356	1.14202	1.20653	siZNF up vs siCon	56.3836	0.173896	0.00616833	1	1049.08	1331.82	1040	1200.81
17253	VASN	VASN	0.0119174	0.0119174	1.17052	1.17052	1.19943	1.14254	siZNF up vs siCon	82.4136	0.0241604	0.00058632	1	240	320	257	281
2627	CAPN5	CAPN5	0.0195064	0.0195064	1.16924	1.16924	1.14153	1.19714	siZNF up vs siCon	49.7702	0.000324952	1.30581e-05	1	145	184	149.261	171
8978	LOC654342	LOC654342	0.00206612	0.00206612	1.16586	1.16586	1.16195	1.16975	siZNF up vs siCon	482.499	5.60559e-05	2.32356e-07	1	24	31	25.0128	28
14369	SLC1A4	SLC1A4	0.0440806	0.0440806	1.15906	1.15906	1.16741	1.15115	siZNF up vs siCon	21.197	0.0224865	0.00212167	1	745	966.809	814	896.726
9216	LSM3	LSM3	0.0360149	0.0360149	1.15564	1.15564	1.11994	1.19172	siZNF up vs siCon	26.2755	0.0142537	0.00108494	1	347	432.004	356	406
12855	ProSAPiP1	ProSAPiP1	0.0385156	0.0385156	1.15467	1.15467	1.1839	1.12533	siZNF up vs siCon	24.4733	0.117588	0.0096095	1	302	397.453	312	336
2835	CCDC68	CCDC68	0.022659	0.022659	1.15442	1.15442	1.17255	1.13612	siZNF up vs siCon	42.6383	0.000281405	1.31996e-05	1	145	189	149	162
10227	MRPL32	MRPL32	0.0191989	0.0191989	1.15224	1.15224	1.1836	1.12211	siZNF up vs siCon	50.5912	0.121891	0.00481867	1	284	373.669	306.378	329
2065	C20orf194	C20orf194	0.000273464	0.000273464	1.14815	1.14815	1.14474	1.15157	siZNF up vs siCon	3655.29	0.000669495	3.66316e-07	1	635	808.057	655.158	722.007
2981	CD58	CD58	0.0137564	0.0137564	1.14576	1.14576	1.17237	1.11986	siZNF up vs siCon	71.197	0.000892249	2.50642e-05	1	262	341.451	279	299
3673	COX6C	COX6C	0.0111823	0.0111823	1.14444	1.14444	1.12522	1.1638	siZNF up vs siCon	87.9296	0.0315321	0.000717211	1	453	566.627	466	519
8781	LOC387647	LOC387647	0.0405459	0.0405459	1.13578	1.13578	1.11971	1.15269	siZNF up vs siCon	23.1738	0.0235709	0.00203427	1	340	423.203	335	369.538
5083	ETFA	ETFA	0.0235862	0.0235862	1.12701	1.12701	1.15087	1.10332	siZNF up vs siCon	40.9037	0.0194037	0.000948749	1	2382.82	3048.47	2488.84	2627.86
14856	SNORA56	SNORA56	0.0243422	0.0243422	1.12606	1.12606	1.09645	1.15664	siZNF up vs siCon	39.5871	6557.32	331.285	1	1928.9	2351.04	1936.74	2143.74
12948	RABEPK	RABEPK	0.0380922	0.0380922	1.1238	1.1238	1.09124	1.1569	siZNF up vs siCon	24.7618	0.0152693	0.00123329	1	775.294	940.483	790.334	875
984	ASAM	ASAM	0.0200037	0.0200037	1.11934	1.11934	1.11593	1.12268	siZNF up vs siCon	48.4959	9.59087e-05	3.95533e-06	1	229	284.077	242	260
855	ARHGAP44	ARHGAP44	0.00989262	0.00989262	1.11774	1.11774	1.11737	1.1181	siZNF up vs siCon	99.588	5.923e-06	1.1895e-07	1	95	118	100	107
5898	FRG1B	FRG1B	0.0276965	0.0276965	1.11261	1.11261	1.09948	1.12623	siZNF up vs siCon	34.6126	0.000385591	2.22804e-05	1	90	110	90	97
13714	RTN4	RTN4	0.0122519	0.0122519	1.11193	1.11193	1.12575	1.09814	siZNF up vs siCon	80.123	0.175952	0.00439204	1	6724.52	8415.23	6987.58	7343.25
364	AGFG1	AGFG1	0.0408138	0.0408138	1.11145	1.11145	1.10996	1.11289	siZNF up vs siCon	23.0119	0.0366578	0.00318598	1	3453.49	4261.15	3687.34	3927.08
12366	PPIC	PPIC	0.0420281	0.0420281	1.1086	1.1086	1.1144	1.10301	siZNF up vs siCon	22.3043	0.000586971	5.2633e-05	1	67	83	72	76
13970	SEC22B	SEC22B	0.00301155	0.00301155	1.10407	1.10407	1.09601	1.11217	siZNF up vs siCon	330.556	0.00625546	3.78481e-05	1	358.255	436.485	369.29	393.045
15142	SOCS3	SOCS3	0.0170523	0.0170523	1.10308	1.10308	1.08458	1.12206	siZNF up vs siCon	57.1473	0.274137	0.00959406	1	389	469	393	422
1616	C11orf73	C11orf73	0.0483222	0.0483222	1.10172	1.10172	1.07855	1.1249	siZNF up vs siCon	19.2068	0.00037598	3.91507e-05	1	191	229	198	213.148
3761	CRIM1	CRIM1	0.0464264	0.0464264	1.10063	1.10063	1.07577	1.12559	siZNF up vs siCon	20.0513	0.0215954	0.00215401	1	6537.16	7817.59	6744.87	7265.38
15562	SUCLG1	SUCLG1	0.0245343	0.0245343	1.09686	1.09686	1.10203	1.09161	siZNF up vs siCon	39.2655	0.0069933	0.000356206	1	716.321	877.536	731.399	764.057
16873	TUBA1C	TUBA1C	0.0222106	0.0222106	1.09487	1.09487	1.11426	1.076	siZNF up vs siCon	43.5291	0.642964	0.0295418	1	1575.52	1951.52	1678.88	1728.76
5582	FBXW4	FBXW4	0.0412118	0.0412118	1.09339	1.09339	1.10831	1.07901	siZNF up vs siCon	22.7754	0.000966036	8.48315e-05	1	631	777.418	679	701.132
24	AARSD1	AARSD1	0.0127852	0.0127852	1.09083	1.09083	1.09977	1.08207	siZNF up vs siCon	76.7185	0.00213289	5.56031e-05	1	346	423	366	379
5229	FAM123B	FAM123B	0.0287981	0.0287981	1.08769	1.08769	1.07008	1.10538	siZNF up vs siCon	33.2318	0.00278212	0.000167437	1	285	339.019	294	311
3834	CSNK2A2	CSNK2A2	0.00304934	0.00304934	1.08696	1.08696	1.08099	1.09296	siZNF up vs siCon	326.44	0.0181966	0.000111485	1	1422.37	1709.21	1470.8	1538.36
12383	PPM1B	PPM1B	0.0424755	0.0424755	1.07374	1.07374	1.0513	1.09677	siZNF up vs siCon	22.0538	0.00326565	0.000296153	1	1182.64	1382.1	1194.25	1253.47
7118	HSD17B11	HSD17B11	0.0412648	0.0412648	1.06911	1.06911	1.05026	1.08849	siZNF up vs siCon	22.7442	0.00060361	5.30781e-05	1	452.246	528	456	475
16935	TXNRD1	TXNRD1	0.0335433	0.0335433	1.06179	1.06179	1.0543	1.06923	siZNF up vs siCon	28.3207	0.402515	0.0284254	1	31536.4	36960.5	32914.3	33679
11566	PBK	PBK	0.0363266	0.0363266	1.06104	1.06104	1.04686	1.07528	siZNF up vs siCon	26.0373	0.0221243	0.00169943	1	1578.87	1837.38	1629	1676.28
10902	NINJ1	NINJ1	0.0181208	0.0181208	1.05753	1.05753	1.06886	1.04635	siZNF up vs siCon	53.6899	0.00521059	0.0001941	1	365.581	434.376	383.956	384.469
17401	WDR11	WDR11	0.0264692	0.0264692	1.0555	1.0555	1.04347	1.06774	siZNF up vs siCon	36.2865	0.00289561	0.000159597	1	1307.63	1516.8	1331.97	1361.02
17965	ZNF34	ZNF34	0.020251	0.020251	1.05504	1.05504	1.06529	1.04495	siZNF up vs siCon	47.8855	0.000167282	6.98677e-06	1	76	90	80	80
6980	HMGN4	HMGN4	0.00225735	0.00225735	1.05	1.05	1.04659	1.05343	siZNF up vs siCon	441.498	0.00824139	3.73337e-05	1	358.009	416.516	370	373
4050	CYTH1	CYTH1	0.049469	0.049469	1.04707	1.04707	1.0628	1.03115	siZNF up vs siCon	18.7274	0.000182526	1.9493e-05	1	707	835.286	743	733.47
6091	GATAD1	GATAD1	0.0111516	0.0111516	1.04416	1.04416	1.04721	1.04114	siZNF up vs siCon	88.1761	0.00179337	4.06769e-05	1	262	305	274	273
14103	SETD1B	SETD1B	0.0140442	0.0140442	1.04368	1.04368	1.03629	1.05112	siZNF up vs siCon	69.7075	0.00050147	1.43878e-05	1	329	379	339	341
898	ARL1	ARL1	0.0114176	0.0114176	1.04224	1.04224	1.04644	1.03808	siZNF up vs siCon	86.0873	0.00551925	0.000128224	1	588	684	615.047	611
7130	HSDL2	HSDL2	0.0315324	0.0315324	1.04178	1.04178	1.04361	1.03996	siZNF up vs siCon	30.2215	0.000469946	3.11002e-05	1	1093.04	1268.05	1146.93	1141.45
2625	CAPN2	CAPN2	0.0110171	0.0110171	1.0377	1.0377	1.04108	1.03432	siZNF up vs siCon	89.2709	0.0197173	0.000441741	1	6354.9	7354.52	6580.09	6513.14
2580	CALD1	CALD1	0.0397368	0.0397368	1.03583	1.03583	1.04358	1.02808	siZNF up vs siCon	23.6757	0.000381601	3.22356e-05	1	2389.12	2771.57	2478.4	2438.39
13432	RNF216	RNF216	0.0247986	0.0247986	1.02932	1.02932	1.02594	1.03269	siZNF up vs siCon	38.8312	0.000164054	8.44959e-06	1	1615.88	1842.87	1678.87	1659.16
